# Supplementary material for: Mutation intolerant genes and targets of FMRP are enriched for nonsynonymous alleles in schizophrenia
Source: Am J Med Genet B Neuropsychiatr Genet. 2017 Jul 18;174(7):724–31. doi: 10.1002/ajmg.b.32560 (PMC5669020; doi:10.1002/ajmg.b.32560)
Supplement: Supplementary file 2 — Supporting Table S1. [file AJMG-174-724-s002.xlsx]

## Sheet: Sup_Table1
Name	Phenotype	Platform	Genotyping centre	Initial number of samples	Initial number of SNPs
CLOZUK	Cases	HumanExome BeadChip	Broad Institute	2367	247870
CLOZUK	Cases	HumanOmniExpressExome BeadChip	Broad Institute	3660	951117
Cardiff COGS	Cases	HumanOmniExpressExome BeadChip	Broad Institute	964	951117
UK Blood Service donors	Controls	HumanExome BeadChip	Broad Institute	3123	247870
1958 British Birth Cohort	Controls	HumanExome BeadChip	Sanger Institute	5947	247870
Swedish cohort	Case	HumanExome BeadChip	Broad Institute	4610	247870
Swedish cohort	Control	HumanExome BeadChip	Broad Institute	5894	247870

## Sheet: Sup_Table2
Sample exclusion criteria	Exclusion thresholds CLOZUK and Cardiff COGS	Exclusion thresholds Swedish
Sample call rate	Call rate < 98%	Call rate < 98%
Heterozygosity (MAF < 1%)	F < -0.1, > 0.35	F<-0.5, >0.35
Heterozygosity (MAF > 1%)	F < -0.03, > 0.04	F<-0.06, >0.06
IBD	PI-HAT > 0.1	PI-HAT > 0.1
PCA	PCA1 < -0.0045, > 0.001 PCA2 < -0.004, > 0.004	6 SD from the mean PCA1:PCA10, 10 iterations
SNP exclusion criteria	Exclusion threshold For CLOZUK and Cardiff COGS	Exclusion thresholds Swedish
SNP call rate	Call rate < 99%	Call rate < 98%
Hardy-Weinberg Equilibrium	HWE p < 1e-6	HWE p < 1e-6
Cluster plot separation metric	GenTrain score < 0.4, mean cluster separation < 0.08	NA
Platform association comparison	Exome chip vs Combi chip p < 5e-4	NA
Control batch association comparison	Control batch comparison p < 1e-3	NA

## Sheet: Sup_Table3
Variant	Variant_rs_ID	Chromosome	Position	A1	A2	MAF	MAF (cases)	MAF (controls)	Odds ratio	Standard error	P	Function	Gene
exm679123	rs61749465	8	6272353	G	A	0.00308875	0.004598	0.001994	1.19596	0.0352273	3.77756e-07	nonsynonymous	MCPH1
exm237695	rs147678484	2	166003301	T	C	0.00107143	0.001798	0.0005438	1.29974	0.0592172	9.54838e-06	nonsynonymous	SCN3A
exm1212971	rs199504265	16	4253250	T	C	0.00025208	0.0005494	3.626e-05	1.68292	0.119039	1.22694e-05	nonsynonymous	SRL
exm1511038	rs61745533	19	56539847	A	G	0.000231073	0.0005494	0	1.74741	0.129836	1.71727e-05	nonsynonymous	NLRP5
exm1217358	rs112852440	16	11001377	C	G	0.000336134	0	0.0005801	0.645856	0.104971	3.11706e-05	nonsynonymous	CIITA
exm750535	rs144521227	9	36147794	G	A	0.000483295	0.0008996	0.0001813	1.43262	0.0874105	3.90818e-05	nonsynonymous	GLIPR2
exm843062	rs45522236	10	95400694	A	C	0.00731031	0.005744	0.008448	0.911132	0.0229805	5.12526e-05	nonsynonymous	PDE6C
exm1330168	rs202024994	17	43308023	G	A	0.000630226	0.0001499	0.0009789	0.7304	0.0790962	7.12978e-05	nonsynonymous	FMNL1
exm491315	rs258819	5	142593652	C	T	0.00808824	0.006744	0.009064	0.916817	0.0219138	7.39719e-05	splice	ARHGAP26
exm1055306	rs201719876	13	20224268	G	T	0.000630226	0.0001998	0.0009426	0.743236	0.0750373	7.66676e-05	nonsynonymous	MPHOSPH8
exm252299	rs145850743	2	189932953	A	G	0.000966305	0.001398	0.0006526	1.27795	0.0625615	8.84735e-05	splice	COL5A2
exm888875	rs201729740	11	8478972	G	C	0.00107156	0.0004497	0.001523	0.761129	0.0698973	9.42121e-05	nonsynonymous	STK33
exm524505	rs199685233	6	28117273	A	G	0.000168053	0.0003496	3.626e-05	1.82411	0.154644	0.000101507	nonsynonymous	ZKSCAN8
exm292448	rs187262922	3	14183153	C	G	0.000567179	0.001049	0.0002175	1.37057	0.081363	0.000106912	nonsynonymous	TMEM43
exm1323411	rs144272262	17	40107304	G	A	0.00760504	0.009242	0.006417	1.09109	0.0229221	0.000142828	nonsynonymous	TTC25
exm1070582	rs146302747	13	53035790	G	A	0.000357173	0.0006995	0.0001088	1.46503	0.101635	0.000171708	nonsynonymous	CKAP2
exm756021	rs80290481	9	79259672	T	G	0.00533569	0.006892	0.004206	1.10577	0.0267838	0.000174038	nonsynonymous	PRUNE2
exm751317	rs7867180	9	37501807	A	G	0.000378135	0.0007493	0.0001088	1.4495	0.0996242	0.000194382	nonsynonymous	POLR1E
exm548798	rs146947829	6	43172498	T	G	0.0038022	0.004545	0.003263	1.1247	0.0317471	0.000214141	nonsynonymous	CUL9
exm545410	rs139819793	6	41035176	T	G	0.000420133	0.0007492	0.0001813	1.4008	0.0920275	0.000249831	splice	OARD1
exm479563	rs199506446	5	136476288	A	C	0.00012604	0.0002997	0	1.94014	0.181243	0.000255435	nonsynonymous	SPOCK1
exm2259219	rs201871481	9	137717651	A	G	0.00012604	0.0002997	0	1.89084	0.174759	0.000267232	synonymous	COL5A1|LOC101448202
exm286256	rs144732216	3	3886665	A	G	0.00871775	0.01139	0.00678	1.08134	0.0214879	0.000273357	nonsynonymous	LRRN1
exm524718	rs61737338	6	28227217	T	C	0.00468448	0.005894	0.003807	1.11309	0.0294557	0.000275503	nonsynonymous	NKAPL
exm326285	rs200297468	3	58116540	G	C	0.000252239	0.0004502	0.0001088	1.53921	0.120561	0.000347306	nonsynonymous	FLNB
exm1410729	rs192291818	19	4861355	A	G	0.00149147	0.002547	0.0007251	1.20122	0.0514108	0.000362237	nonsynonymous	PLIN3
exm173056	rs200585700	2	11756802	A	G	0.000294093	0.0005494	0.0001088	1.50087	0.114001	0.000368312	nonsynonymous	GREB1
exm1368176	rs3744807	17	79890818	T	C	0.000945338	0.001449	0.0005801	1.24923	0.0626193	0.000379897	nonsynonymous	PYCR1
exm1116551	rs200575817	14	76259340	T	C	0.000252101	0.0005495	3.626e-05	1.53853	0.121597	0.000395506	nonsynonymous	TTLL5
exm540454	rs35032786	6	34839431	A	T	0.00145031	0.002201	0.0009064	1.20342	0.0522684	0.000396101	nonsynonymous	UHRF1BP1
exm983126	rs201771552	12	10133235	C	T	0.000567489	0.0009502	0.00029	1.31881	0.0781398	0.000397853	nonsynonymous	CLEC12A
exm681935	rs189959562	8	10690474	G	T	0.00802454	0.00924	0.007142	1.08078	0.0219494	0.000401526	nonsynonymous	PINX1
exm1560386	rs140998392	20	62328428	A	G	0.000231073	0.0004495	7.251e-05	1.54551	0.123296	0.000414042	nonsynonymous	RTEL1-TNFRSF6B|TNFRSF6B
exm733198	rs61754061	8	145739416	A	G	0.00426453	0.005894	0.003082	1.11351	0.0305137	0.000425681	nonsynonymous	RECQL4
exm278646	rs35095494	2	237489796	A	G	0.000105033	0.0002497	0	1.91758	0.185316	0.00044263	nonsynonymous	ACKR3
exm674147	rs149118569	7	151868413	A	C	0.000273086	0	0.0004713	0.669526	0.114208	0.000443482	nonsynonymous	KMT2C
exm1022416	rs147042091	12	75442007	C	T	0.00226881	0.003746	0.001196	1.16014	0.042308	0.000446441	nonsynonymous	KCNC2
exm1397897	rs183780401	19	880010	A	G	0.000105073	0.00025	0	1.99116	0.196263	0.000449543	nonsynonymous	MED16
exm1415635	rs146702874	19	7509332	A	G	0.000126066	0.0002998	0	1.76418	0.162032	0.000459086	nonsynonymous	ARHGEF18
exm321787	rs143917552	3	52537448	A	C	0.000420133	0.0007492	0.0001813	1.38088	0.092114	0.000459231	nonsynonymous	STAB1
exm1499232	rs145486498	19	52869505	T	C	0.000336134	0.0005995	0.000145	1.45447	0.106953	0.000460252	nonsynonymous	ZNF610
exm47739	rs200409649	1	39876686	G	A	0.000231073	0.0004995	3.626e-05	1.56442	0.127917	0.000467944	nonsynonymous	KIAA0754|MACF1
exm831261	rs146237508	10	72299493	T	C	0.000399126	0.0006992	0.0001813	1.40274	0.0971468	0.000494596	nonsynonymous	PALD1
exm569001	rs141465160	6	106553383	T	C	0.00367616	0.005044	0.002683	1.11835	0.0321679	0.00050687	nonsynonymous	PRDM1
exm1125120	rs146464693	14	95670574	T	C	0.000231102	0.0004996	3.626e-05	1.48937	0.114923	0.000527787	nonsynonymous	CLMN
exm1337540	rs200875842	17	48918333	A	G	0.00012604	0.0002997	0	1.77861	0.166216	0.000531497	nonsynonymous	WFIKKN2
exm763514	rs148327617	9	97321401	C	T	0.000420168	9.991e-05	0.0006526	0.72878	0.0914957	0.000544371	nonsynonymous	FBP2
exm1178118	rs201113909	15	75684870	G	A	0.00018906	0.0003496	7.251e-05	1.62654	0.140769	0.000548858	nonsynonymous	SIN3A
exm896065	rs146720224	11	20119222	A	G	0.00951601	0.01104	0.008411	1.07172	0.0200648	0.000555992	nonsynonymous	NAV2
exm1495764	rs145560168	19	51412072	A	G	0.0012814	0.001698	0.0009789	1.19688	0.0521193	0.000564188	nonsynonymous	KLK4
exm722533	rs199925387	8	134478233	T	C	0.000399126	0.0007492	0.000145	1.41234	0.100382	0.000583189	nonsynonymous	ST3GAL1
exm116262	rs201481918	1	160604544	G	C	6.30676e-05	0.0001501	0	2.20276	0.230535	0.000613521	nonsynonymous	SLAMF1
exm265613	rs201658171	2	219503220	A	G	0.000105051	0.0002498	0	1.87974	0.184731	0.000634291	nonsynonymous	ZNF142
exm705358	NA	8	71039122	A	G	0.00174355	0.001149	0.002175	0.854534	0.0460295	0.000637398	nonsynonymous	NCOA2
exm338297	rs145391746	3	113115480	A	G	0.000462146	0.0001498	0.0006889	0.736639	0.0896665	0.000652429	nonsynonymous	WDR52
exm310758	rs71323392	3	48310055	T	C	0.00203782	0.001299	0.002574	0.865285	0.0424886	0.000660377	nonsynonymous	ZNF589
exm1106566	rs138166073	14	64065556	A	G	0.000588211	0.001049	0.0002538	1.32504	0.0827135	0.000667545	nonsynonymous	WDR89
exm1592561	rs56321828	22	23524386	G	C	0.00191193	0.002548	0.00145	1.16115	0.0439337	0.000672014	nonsynonymous	BCR
exm751102	rs78920863	9	37425990	T	C	0.00016806	0.0003996	0	1.66781	0.150785	0.000693046	splice	GRHPR
exm687350	rs76294724	8	21982847	A	G	0.00880178	0.01064	0.007469	1.07318	0.0208983	0.000725853	nonsynonymous	HR
exm355060	rs200931245	3	140406642	T	C	0.000105038	0.0002498	0	1.84773	0.182114	0.000748173	nonsynonymous	TRIM42
exm412043	rs199906213	4	88535003	G	C	0.0092651	0.01069	0.00823	1.12767	0.0356604	0.000753386	nonsynonymous	DSPP
exm305308	rs17076545	3	44286384	G	A	0.000651206	0.001049	0.0003626	1.29508	0.0770513	0.000791217	nonsynonymous	TOPAZ1
exm136641	rs186252214	1	201176303	A	G	0.00777246	0.00919	0.006744	1.0775	0.0222636	0.000799851	nonsynonymous	IGFN1
exm404642	rs111485612	4	71554974	T	C	0.00535669	0.006193	0.004749	1.0945	0.0269478	0.000806152	nonsynonymous	UTP3
exm2275496	rs2072648	1	155217643	A	G	0.00182758	0.002947	0.001015	1.17122	0.0471795	0.00080871	nonsynonymous	FAM189B
exm1014620	rs201088024	12	57389907	G	A	0.000231073	0.0004495	7.251e-05	1.52217	0.125524	0.000816701	nonsynonymous	GPR182
exm550037	rs77386052	6	43472947	A	G	0.000798252	0.001199	0.0005076	1.2519	0.0671531	0.000821337	nonsynonymous	TJAP1
exm1408954	rs199700932	19	4362346	A	G	0.000273132	0.0004997	0.0001088	1.47026	0.115453	0.000842307	nonsynonymous	SH3GL1
exm1323149	rs140333312	17	40010572	A	G	0.00502059	0.006343	0.004061	1.09706	0.0278251	0.000871232	nonsynonymous	KLHL11
exm520067	rs149793005	6	24528331	G	A	0.000210225	0.0004003	7.251e-05	1.57034	0.135588	0.000873512	nonsynonymous	ALDH5A1
exm450870	rs148111764	5	37303392	A	G	0.000693219	0.001049	0.0004351	1.28334	0.0749955	0.000879724	nonsynonymous	NUP155
exm791478	rs141976331	9	135458234	T	C	0.000210066	0.0004495	3.626e-05	1.59066	0.139607	0.000885093	nonsynonymous	BARHL1
exm197683	rs200658046	2	64323660	A	G	0.000294093	0.0001498	0.0003988	0.697962	0.108188	0.000888085	nonsynonymous	PELI1
exm809694	rs184856595	10	12148308	T	A	0.000231151	4.999e-05	0.0003626	0.654497	0.127564	0.00089074	nonsynonymous	DHTKD1
exm1472976	rs139337301	19	42794899	A	G	0.000903627	0.0003499	0.001305	0.8049	0.0655502	0.000929592	nonsynonymous	CIC
exm1155501	rs192677448	15	43527868	T	C	0.000210102	0.0003997	7.251e-05	1.58393	0.138937	0.000932284	nonsynonymous	TGM5
exm742482	rs142646886	9	20789378	T	G	0.000651206	0.001149	0.00029	1.28414	0.0756379	0.000945096	nonsynonymous	FOCAD
exm34052	rs144314289	1	26514732	A	G	0.000210102	0.0004497	3.626e-05	1.54969	0.132741	0.000966647	nonsynonymous	CNKSR1
exm867840	rs150884840	10	135053460	T	C	0.000714256	0.001299	0.00029	1.27105	0.0726812	0.000966922	nonsynonymous	VENTX
exm178871	rs145019640	2	26702223	T	C	0.00138644	0.001948	0.0009789	1.18916	0.0525061	0.000968375	nonsynonymous	OTOF
exm231715	rs201695275	2	149227047	A	G	0.000462165	0.0008492	0.0001813	1.35501	0.0920779	0.000968758	nonsynonymous	MBD5
exm1295104	rs142002449	17	10542472	A	G	0.000231073	0.0004495	7.251e-05	1.51099	0.125619	0.0010168	nonsynonymous	MYH3
exm1964919	rs199850129	20	36561948	A	G	0.000210066	4.995e-05	0.0003263	0.635723	0.138295	0.00105457	nonsynonymous	VSTM2L
exm336218	rs57744779	3	108572573	C	T	0.000210075	0.0003996	7.251e-05	1.56732	0.137233	0.00105854	nonsynonymous	TRAT1
exm1187230	rs142244640	15	89755113	C	A	0.00142845	0.001948	0.001051	1.18777	0.0525715	0.00106359	nonsynonymous	RLBP1
exm240104	rs143150497	2	170042208	C	T	0.00205943	0.0014	0.002538	0.869536	0.0427339	0.0010705	nonsynonymous	LRP2
exm1101288	rs34096980	14	51390736	C	T	0.00386522	0.004495	0.003408	1.10971	0.0318517	0.0010823	nonsynonymous	PYGL
exm264121	rs140104262	2	218682757	A	G	0.00306697	0.002397	0.003553	0.888305	0.0362568	0.00108812	nonsynonymous	TNS1
exm394364	rs200727508	4	37962334	T	C	0.000231073	0.0004495	7.251e-05	1.51244	0.12666	0.00108916	nonsynonymous	PTTG2|TBC1D1
exm1384179	rs200534486	18	43205654	A	G	0.000546196	0.0002498	0.0007614	0.767902	0.0809255	0.00110081	nonsynonymous	SLC14A2
exm886494	rs148791938	11	6648767	A	G	0.000777311	0.001199	0.0004713	1.25776	0.0704511	0.00113325	nonsynonymous	DCHS1
exm1405179	rs200864167	19	2936559	G	A	0.000210066	0.0003996	7.251e-05	1.53951	0.13288	0.00116612	nonsynonymous	ZNF77
exm1234180	rs200710301	16	30750587	C	T	0.000105038	0	0.0001813	0.521718	0.200439	0.00117029	nonsynonymous	SRCAP
exm660443	rs61757580	7	137374693	A	G	0.00531468	0.006793	0.004242	1.09282	0.0273652	0.00118004	nonsynonymous	DGKI
exm1364606	rs77506504	17	78341776	T	C	0.00226872	0.003097	0.001668	1.1417	0.0408608	0.00118187	NA	LOC100294362|RNF213
exm2253284	rs77506504	17	78341776	A	G	0.00226872	0.003097	0.001668	1.1417	0.0408608	0.00118187	synonymous,reveexm-rse/exm1364606-0_B_R_1918709158	LOC100294362|RNF213
exm2003322	rs183587921	22	25599759	T	C	0.000777246	0.001199	0.0004713	1.25214	0.0695099	0.00121683	nonsynonymous	CRYBB3
exm738219	rs138513976	9	6250546	G	A	0.000546701	0.000851	0.0003263	1.32164	0.0862391	0.00122206	nonsynonymous	IL33
exm826700	rs61845768	10	61830584	G	A	0.00455844	0.003596	0.005257	0.909783	0.0292545	0.0012294	nonsynonymous	ANK3
exm1691597	rs202187355	1	110038787	C	G	0.000147102	0.0003499	0	1.68902	0.162402	0.00124894	nonsynonymous	CYB561D1
exm1029650	rs138570903	12	101552067	A	C	0.000126093	0.0002499	3.626e-05	1.76165	0.175701	0.00126934	nonsynonymous	SLC5A8
exm730573	rs200620019	8	145107915	T	C	0.00149147	0.002098	0.001051	1.17852	0.0510431	0.00129046	nonsynonymous	OPLAH
exm1720236	rs200914456	11	57564368	T	C	0.00012604	0.0002497	3.626e-05	1.75172	0.174585	0.00132252	nonsynonymous	CTNND1|TMX2-CTNND1
exm956309	rs45466992	11	113267957	T	C	0.000882316	0.001299	0.0005801	1.23864	0.0666523	0.00132308	nonsynonymous	ANKK1
exm986644	rs200853057	12	14577265	G	T	0.000210075	0	0.0003626	0.655639	0.131695	0.00134836	nonsynonymous	ATF7IP
exm434621	rs150967429	4	175565121	C	T	0.000420133	9.989e-05	0.0006526	0.739023	0.0944398	0.00136329	nonsynonymous	GLRA3
exm413801	rs141872900	4	90856377	A	C	0.0088648	0.01054	0.00765	1.06963	0.0210703	0.00139939	nonsynonymous	MMRN1
exm460577	rs199722192	5	72469919	T	C	0.000336106	0.0006493	0.0001088	1.38621	0.102244	0.00140291	nonsynonymous	TMEM174
exm847706	rs138501760	10	100167367	T	C	0.000483193	0.0008492	0.0002175	1.34328	0.0924359	0.00140967	nonsynonymous	PYROXD2
exm2273348	rs199564533	1	213161939	A	G	0.000147046	0.0003496	0	1.68154	0.162894	0.00142032	uRnaTargets	VASH2
exm1123367	rs2296687	14	94121728	G	A	8.40266e-05	0.0001998	0	1.92417	0.205182	0.00142362	nonsynonymous	UNC79
exm378843	rs79826315	4	619560	A	C	0.000714226	0.001049	0.0004713	1.25109	0.0703106	0.00144236	nonsynonymous	PDE6B
exm1416078	rs141240937	19	7593722	C	T	0.00144946	0.002098	0.0009789	1.17617	0.051005	0.00146564	nonsynonymous	MCOLN1
exm446469	rs189081482	5	16701800	T	C	0.000525166	0.000899	0.0002538	1.30267	0.0831279	0.00146847	nonsynonymous	MYO10
exm931647	rs143155918	11	66475184	A	G	0.00138661	0.001998	0.0009426	1.18649	0.0538513	0.00149596	nonsynonymous	SPTBN2
exm724738	rs200797291	8	142500309	A	G	0.000336106	0.0005993	0.000145	1.40706	0.107783	0.00153258	nonsynonymous	MROH5
exm815147	rs147531808	10	25279456	G	A	0.000105033	0.0002497	0	1.78052	0.182105	0.00153502	nonsynonymous	ENKUR
exm930273	rs71457718	11	66191859	A	C	0.00812957	0.006143	0.009571	0.933411	0.0217527	0.00153566	nonsynonymous	NPAS4
exm1147428	rs139435266	15	38773593	C	A	0.000483153	0.0007991	0.0002538	1.31082	0.0854959	0.00154725	nonsynonymous	FAM98B
exm204298	rs145310583	2	74657782	A	G	0.0089492	0.01064	0.007722	1.06732	0.0206032	0.00156495	nonsynonymous	RTKN
exm1484655	rs8113564	19	47856637	A	G	0.000168053	0.0002997	7.251e-05	1.67246	0.162822	0.00158522	nonsynonymous	DHX34
exm1209132	rs139303479	16	2871103	A	C	0.00430672	0.003647	0.004786	0.911123	0.029517	0.00161416	nonsynonymous	PRSS21
exm188124	rs201069292	2	39083534	G	A	0.00107138	0.0005994	0.001414	0.829791	0.0592914	0.00165039	nonsynonymous	DHX57
exm456134	rs150526244	5	56219389	T	C	0.00025209	0	0.0004351	0.690059	0.117933	0.00165708	nonsynonymous	MIER3|SETD9
exm350880	rs78153027	3	130889695	G	A	8.40266e-05	0.0001998	0	1.93259	0.209839	0.00169035	nonsynonymous	NEK11
exm965539	rs7937317	11	123813795	C	T	0.00491555	0.006643	0.003662	1.0917	0.0279456	0.0016918	nonsynonymous	OR6T1
exm965581	rs6590021	11	123814356	T	C	0.00491555	0.006643	0.003662	1.0917	0.0279456	0.0016918	nonsynonymous	OR6T1
exm965591	rs6590022	11	123814478	G	A	0.00491555	0.006643	0.003662	1.0917	0.0279456	0.0016918	nonsynonymous	OR6T1
exm1015818	rs142605462	12	57606021	G	C	0.000882984	0.001351	0.0005438	1.23131	0.0663055	0.00170019	nonsynonymous	LRP1
exm712634	rs147907236	8	100887659	T	C	6.30199e-05	0.0001498	0	2.20576	0.252452	0.00172706	nonsynonymous	VPS13B
exm540517	rs34483936	6	34952873	T	C	0.000399126	9.989e-05	0.0006163	0.743087	0.0948349	0.00174127	nonsynonymous	ANKS1A
exm105485	rs185284311	1	155015906	T	C	0.000462146	0.0001998	0.0006526	0.754129	0.0901684	0.00175039	nonsynonymous	DCST1
exm1175289	rs201378628	15	73843370	C	T	0.000273144	0.0004997	0.0001088	1.45703	0.120332	0.00175994	nonsynonymous	REC114
exm202511	rs200210826	2	73675662	T	A	0.000420256	4.998e-05	0.0006889	0.740217	0.0962011	0.00176656	nonsynonymous	ALMS1
exm129496	rs116290610	1	182850399	T	C	0.00649105	0.007492	0.005765	1.07876	0.0242677	0.0017835	splice	DHX9
exm9831	rs61746706	1	6634901	G	T	0.000126072	0.0002999	0	1.78462	0.185401	0.00178367	nonsynonymous	TAS1R1
exm1525210	rs148551222	20	10030617	T	C	0.000399378	0.0006503	0.0002175	1.35273	0.0967974	0.00180094	nonsynonymous	ANKEF1|SNAP25-AS1
exm1585879	rs6267	22	19950263	T	G	0.0028569	0.004295	0.001813	1.1244	0.0375682	0.00180229	nonsynonymous	COMT
exm107428	rs150623601	1	155706817	G	C	0.00252111	0.003597	0.00174	1.12879	0.0388862	0.00183741	nonsynonymous	DAP3
exm1125875	rs77998773	14	96798674	G	A	0.000210066	0.0004495	3.626e-05	1.53292	0.137181	0.00184607	nonsynonymous	ATG2B
exm1569248	rs145488940	21	37660314	A	G	0.00191168	0.002697	0.001341	1.15448	0.046177	0.00186526	nonsynonymous	DOPEY2
exm1596987	rs201422000	22	28196290	C	G	0.00239516	0.002998	0.001958	1.13151	0.0397196	0.00186718	nonsynonymous	MN1
exm2003480	rs201155796	2	225750874	C	G	0.000567179	0.0008491	0.0003626	1.29045	0.082091	0.00189493	nonsynonymous	DOCK10
exm32537	rs143731633	1	24976486	G	A	0.000273086	0	0.0004713	0.697339	0.116416	0.00195805	nonsynonymous	SRRM1
exm1362107	rs149440649	17	77043860	C	T	0.000357113	0.0006992	0.0001088	1.38207	0.104614	0.0019805	nonsynonymous	C1QTNF1
exm1008098	rs142428878	12	53647451	A	G	0.000588186	0.0008491	0.0003988	1.29159	0.0828163	0.00200392	nonsynonymous	MFSD5
exm1175247	rs151004999	15	73635845	A	G	0.000357113	0.0007492	7.251e-05	1.39023	0.10667	0.00201038	nonsynonymous	HCN4
exm751306	rs150575813	9	37498197	A	G	0.000189076	0.0003996	3.626e-05	1.55562	0.143074	0.00201207	nonsynonymous	POLR1E
exm613683	rs149042169	7	33407445	A	G	0.00018906	0.0003496	7.251e-05	1.54452	0.141014	0.00205082	nonsynonymous	BBS9
exm1038081	rs200774449	12	112460140	A	G	0.000189068	0.0003996	3.626e-05	1.54689	0.141518	0.00205183	nonsynonymous	ERP29
exm426582	rs200485377	4	144918704	T	C	0.000546196	0.0008492	0.0003263	1.30974	0.0875906	0.00206598	stop	GYPB
exm562262	rs142043201	6	79607806	T	C	0.000105038	0.0002498	0	1.75787	0.18328	0.00208515	nonsynonymous	IRAK1BP1
exm1334856	rs147702169	17	48072281	T	G	0.000777246	0.0005494	0.0009426	0.809008	0.0689077	0.00209944	nonsynonymous	DLX3
exm717665	rs144550124	8	120847222	T	G	6.30438e-05	0.0001499	0	2.10494	0.242145	0.00211406	nonsynonymous	DSCC1
exm1608223	rs140474993	22	38609892	C	T	0.000588309	0.0001499	0.0009064	0.777035	0.082107	0.00212307	nonsynonymous	MAFF
exm2269654	rs6774316	3	108625479	C	T	0.000966427	0.001399	0.0006526	1.22399	0.0657951	0.00212668	aimList	.
exm660526	rs201136941	7	137600663	A	G	0.000378151	0.0006494	0.0001813	1.3649	0.101316	0.00213764	nonsynonymous	CREB3L2
exm187759	rs138223839	2	38537481	G	A	8.40371e-05	0.0001998	0	1.89145	0.207625	0.00214288	nonsynonymous	ATL2
exm1686376	rs112631930	10	85970790	G	A	0.000147053	0.0003497	0	1.68671	0.170312	0.00214397	nonsynonymous	CDHR1
exm158657	rs113480953	1	231377150	A	G	6.30199e-05	0.0001498	0	2.16386	0.25148	0.00214479	nonsynonymous	GNPAT
exm1498081	rs149543099	19	52380625	T	C	0.000966305	0.0006493	0.001196	0.825665	0.0624243	0.00214933	stop	ZNF577
exm1596063	rs199922887	22	26422754	C	G	0.000347567	0.0007874	0.000145	1.44135	0.119144	0.0021521	nonsynonymous	MYO18B
exm242947	rs150116102	2	175213527	G	A	0.0025208	0.001748	0.003082	0.890254	0.0379616	0.00219652	nonsynonymous	CIR1
exm339386	rs201882973	3	113890685	G	A	0.0003151	9.989e-05	0.0004713	0.724372	0.105321	0.00220165	nonsynonymous	DRD3
exm1077561	rs146908292	13	103383951	T	C	0.00292041	0.003548	0.002465	1.11762	0.0363932	0.00224583	nonsynonymous	CCDC168
exm705946	rs142185006	8	73848450	G	A	0.000777344	0.0004496	0.001015	0.811373	0.0684363	0.00225561	nonsynonymous	KCNB2
exm1239726	rs200257763	16	50664815	A	G	0.000210075	0.0004496	3.626e-05	1.49841	0.132455	0.00226449	nonsynonymous	NKD1
exm1497264	rs144039020	19	51984817	T	C	0.0025208	0.003196	0.00203	1.12649	0.039015	0.00226628	nonsynonymous	CEACAM18
exm1171140	rs333550	15	66257408	T	C	0.000252101	0.0004496	0.0001088	1.46862	0.125924	0.00227316	nonsynonymous	MEGF11
exm1186474	rs147477549	15	89169738	T	C	0.00464247	0.005494	0.004024	1.09121	0.0286002	0.00227375	nonsynonymous	AEN
exm1255520	rs78964247	16	71220794	T	G	0.0057563	0.006644	0.005112	1.08361	0.0263167	0.00227994	nonsynonymous	HYDIN
exm588378	rs149758808	6	152746682	A	C	0.00476871	0.003846	0.005438	0.916591	0.0285829	0.00231091	splice	SYNE1
exm216896	rs201324556	2	101652557	A	G	0.00147046	0.001948	0.001124	1.16808	0.0510385	0.00233399	nonsynonymous	TBC1D8
exm1023559	rs114414439	12	80014927	C	T	0.000777311	0.001199	0.0004713	1.24461	0.0719549	0.00235726	nonsynonymous	PAWR
exm1269315	rs112454391	16	88907463	T	C	8.40266e-05	0.0001998	0	2.16187	0.253562	0.00236132	nonsynonymous	GALNS
exm965792	rs77206991	11	123894317	A	C	0.00487354	0.006493	0.003698	1.08998	0.0283595	0.00237982	nonsynonymous	OR10G9
exm1216841	rs74322853	16	10525007	C	A	0.00136543	0.002048	0.0008701	1.17912	0.0543158	0.0024173	nonsynonymous	ATF7IP2
exm1585055	rs140033543	22	19241631	A	G	0.000861345	0.001299	0.0005438	1.22612	0.0672486	0.00243409	nonsynonymous	CLTCL1
exm679264	rs199861426	8	6357416	T	C	0.00203764	0.002597	0.001631	1.13837	0.0427667	0.00244253	nonsynonymous	ANGPT2|MCPH1
exm124818	rs72711434	1	173952711	G	A	0.00659608	0.007692	0.005801	1.07701	0.0244832	0.00244417	nonsynonymous	RC3H1
exm1189284	rs202026369	15	90771754	T	C	8.40336e-05	0.0001998	0	1.8996	0.211969	0.00246942	nonsynonymous	SEMA4B
exm320826	rs112505934	3	52406252	C	T	0.00695349	0.005894	0.007722	0.930392	0.0238462	0.00248115	nonsynonymous	DNAH1
exm1582270	rs199555654	21	47918578	A	G	0.000336106	0.0005993	0.000145	1.37511	0.105465	0.00252574	nonsynonymous	DIP2A
exm493668	rs144806146	5	148695476	T	C	8.40266e-05	0.0001998	0	1.88773	0.210422	0.00253177	splice	AFAP1L1
exm1207371	rs45592239	16	2345709	T	C	0.00382321	0.002847	0.004532	0.908738	0.0317123	0.00254697	nonsynonymous	ABCA3
exm1476933	rs61738847	19	44470331	G	A	8.40301e-05	0.0001998	0	1.90788	0.214067	0.00254702	nonsynonymous	ZNF221
exm561029	rs147258572	6	74476701	T	C	0.00014709	0.0002999	3.626e-05	1.60982	0.157976	0.00257929	nonsynonymous	CD109
exm177729	rs115221221	2	25965095	A	C	0.00676442	0.006094	0.007251	0.931224	0.023652	0.00258991	nonsynonymous	ASXL2
exm277047	rs149598882	2	234545887	T	C	6.30385e-05	0.0001499	0	2.0603	0.24006	0.00260281	nonsynonymous	UGT1A8|UGT1A10
exm217794	rs147548529	2	103063608	C	T	0.0022268	0.001499	0.002755	0.882313	0.0416172	0.00262486	nonsynonymous	IL18RAP
exm381604	rs199944818	4	1803444	A	G	0.000399126	9.989e-05	0.0006163	0.743767	0.0984523	0.00264001	nonsynonymous	FGFR3
exm1414000	rs141345495	19	6466477	T	C	0.000231073	0.0001498	0.00029	0.67725	0.129641	0.00264608	splice	CRB3
exm224644	rs144818693	2	122489750	A	G	0.000882316	0.0005495	0.001124	0.823289	0.0647866	0.00268774	nonsynonymous	NIFK
exm427113	rs199894877	4	146695703	G	A	0.000105033	0.0002497	0	1.85152	0.205266	0.00269088	nonsynonymous	ZNF827
exm531682	rs144753510	6	31625473	A	G	0.000231073	0	0.0003988	0.671211	0.132918	0.00270531	nonsynonymous	APOM
exm662227	rs192601953	7	139791645	A	G	0.0019116	0.002597	0.001414	1.14558	0.0453447	0.00272338	nonsynonymous	KDM7A
exm965568	rs145832379	11	123814145	A	C	0.006344	0.007342	0.00562	1.07678	0.0246921	0.00273642	nonsynonymous	OR6T1
exm865701	rs139123582	10	132891465	T	C	0.00932695	0.01074	0.008303	1.06346	0.0205538	0.00275774	nonsynonymous	TCERG1L
exm700686	rs34326988	8	53077749	T	C	0.00132359	0.0007494	0.00174	0.855515	0.0521324	0.00275913	nonsynonymous	ST18
exm218275	rs200796955	2	105710062	T	C	0.000231083	0.0004496	7.251e-05	1.45928	0.126323	0.00277284	nonsynonymous	MRPS9
exm1456114	rs147802928	19	35941518	T	C	0.000924292	0.001498	0.0005076	1.2168	0.0656048	0.00278021	nonsynonymous	FFAR2
exm1598659	rs200176748	22	30163571	T	C	0.00432737	0.003196	0.005148	0.913914	0.030102	0.00278562	nonsynonymous	UQCR10
exm1060494	rs201375666	13	29600891	T	C	4.2015e-05	9.99e-05	0	2.38243	0.290446	0.00279973	nonsynonymous	MTUS2
exm1321807	rs150321809	17	39657599	T	C	0.00195362	0.001448	0.00232	0.87441	0.044925	0.00281433	nonsynonymous	KRT13
exm823603	rs188521712	10	50186393	T	C	0.00100832	0.0006493	0.001269	0.829298	0.0626801	0.00282455	nonsynonymous	WDFY4
exm1015314	rs35890409	12	57569339	T	C	0.00615546	0.007493	0.005185	1.07794	0.0251328	0.0028259	nonsynonymous	LRP1
exm1427056	rs142260441	19	11034008	A	G	0.00207974	0.002647	0.001668	1.13306	0.0418393	0.00282898	nonsynonymous	YIPF2
exm436911	rs201582850	4	186096938	C	T	0.000315139	0.0005496	0.000145	1.38004	0.107904	0.00283392	splice	KIAA1430
exm1347058	rs3826358	17	64225484	C	T	0.00224771	0.003346	0.00145	1.13723	0.0431126	0.00285715	nonsynonymous	APOH
exm2014748	rs185039637	22	43623418	G	C	0.000819397	0.001149	0.0005801	1.24834	0.0743753	0.00286041	nonsynonymous	SCUBE1
exm151840	rs139934619	1	223900443	A	C	4.2015e-05	9.99e-05	0	2.47873	0.304576	0.00287907	nonsynonymous	CAPN2
exm814408	rs187064900	10	23393172	T	C	0.00216368	0.001398	0.002719	0.88104	0.0424988	0.00288128	splice	MSRB2
exm1430169	rs201217406	19	12244232	G	A	0.000462185	0.0007493	0.0002538	1.32845	0.0953147	0.0028848	nonsynonymous	ZNF20|ZNF625-ZNF20
exm1224315	rs146094160	16	21123123	A	C	0.000966305	0.0004995	0.001305	0.825105	0.0645232	0.00288751	nonsynonymous	DNAH3
exm1084110	rs141900029	14	20691992	T	G	0.00331905	0.002597	0.003843	0.904294	0.0338279	0.00294034	nonsynonymous	OR11H6
exm1177299	rs200349507	15	75142891	G	T	6.30199e-05	0.0001498	0	2.07871	0.246116	0.00294737	nonsynonymous	SCAMP2
exm747230	rs201431174	9	34610999	C	G	6.30305e-05	0.0001499	0	2.29449	0.279347	0.00294866	nonsynonymous	RPP25L
exm1173626	rs199811271	15	71188207	C	T	0.00029413	0.0001499	0.0003988	0.706551	0.116918	0.00296863	nonsynonymous	LRRC49
exm367308	rs151134207	3	183476697	G	A	0.000357308	0.0006001	0.0001813	1.37914	0.108213	0.00297176	nonsynonymous	YEATS2
exm419300	rs2074380	4	113353311	A	G	0.00184858	0.002647	0.001269	1.14511	0.0456174	0.00297339	nonsynonymous	ALPK1
exm1012592	rs139585397	12	56553833	T	C	0.000231083	0.0004496	7.251e-05	1.45146	0.125504	0.0029918	nonsynonymous	MYL6
exm98417	rs200282084	1	152129405	A	T	0.00531468	0.004145	0.006163	0.923449	0.0268281	0.00299232	nonsynonymous	RPTN
exm216631	rs143476375	2	101188227	C	G	0.00163859	0.002098	0.001305	1.15723	0.0492388	0.00301939	nonsynonymous	PDCL3
exm643883	rs201625257	7	100649847	T	C	0.00119743	0.0006993	0.001559	0.848855	0.055368	0.00308033	nonsynonymous	MUC12
exm923983	rs149923651	11	64599049	T	C	0.000105033	0.0002497	0	1.71087	0.1815	0.00308967	nonsynonymous	CDC42BPG
exm292645	rs201130139	3	14520036	A	C	0.000147046	4.995e-05	0.0002175	0.605155	0.169782	0.0030932	nonsynonymous	SLC6A6
exm1004650	rs145033594	12	52755268	G	A	0.000441139	0.0007492	0.0002175	1.32723	0.0957522	0.003111	nonsynonymous	KRT85
exm2262642	rs2381298	9	35123369	C	T	0.00604991	0.005444	0.00649	0.92721	0.0256022	0.00315843	aimList	.
exm2253892	rs148614566	19	45323983	T	C	0.000147046	0.0002997	3.626e-05	1.66905	0.173662	0.00318059	synonymous	BCAM
exm1489826	rs113958500	19	49657423	C	T	0.00890681	0.01059	0.007686	1.06398	0.0210327	0.00319316	nonsynonymous	HRC
exm9875	rs114597256	1	6636662	C	T	0.000105108	0.0002502	0	1.77944	0.195504	0.00320096	nonsynonymous	TAS1R1
exm2252196	rs199936689	15	52186103	T	C	0.000126103	0	0.0002175	0.603882	0.171136	0.0032064	synonymous	TMOD3
exm9806	rs115823881	1	6631157	G	A	0.000105033	0.0002497	0	1.77922	0.195504	0.00320748	nonsynonymous	TAS1R1
exm801476	rs201981881	9	139960797	T	G	0.00109244	0.001698	0.0006526	1.18771	0.0583868	0.00321634	nonsynonymous	SAPCD2
exm70478	rs140765185	1	79128528	G	T	0.000336106	9.989e-05	0.0005076	0.735343	0.104413	0.00323738	nonsynonymous	IFI44
exm291701	rs199638243	3	13368741	T	C	0.00033612	0.0005994	0.000145	1.36482	0.105659	0.00324339	nonsynonymous	NUP210
exm492278	rs200132270	5	145895501	T	C	6.30199e-05	0.0001498	0	2.10224	0.252418	0.00324472	nonsynonymous	GPR151
exm636694	rs74440117	7	97863152	A	G	0.00113441	0.001898	0.0005801	1.1928	0.0599014	0.00324762	nonsynonymous	TECPR1
exm1077946	rs140529753	13	103401192	C	T	0.000231209	0	0.0003988	0.683014	0.129577	0.00325897	nonsynonymous	CCDC168
exm353497	rs149750260	3	136664745	T	C	0.00033612	0.0005994	0.000145	1.38591	0.11097	0.00327203	nonsynonymous	NCK1
exm352898	rs201772314	3	134670252	C	T	0.000819259	0.001398	0.0003988	1.22709	0.069649	0.00330051	nonsynonymous	EPHB1
exm401718	rs201065924	4	62849203	T	C	0.00107138	0.0004995	0.001486	0.839364	0.0596288	0.00331737	nonsynonymous	LPHN3
exm899300	rs201449683	11	33631448	T	C	0.000756366	0.001149	0.0004713	1.23679	0.0724019	0.00333309	nonsynonymous	KIAA1549L
exm1488379	rs113246661	19	49339623	T	G	0.00867574	0.007292	0.00968	0.940086	0.0210499	0.00333432	nonsynonymous	HSD17B14
exm307763	rs199678659	3	46479499	T	C	0.000756239	0.001099	0.0005076	1.22226	0.0683926	0.00333996	nonsynonymous	LTF
exm938061	rs79170800	11	71725144	C	A	0.00264762	0.003449	0.002067	1.11901	0.0383193	0.00334321	nonsynonymous	NUMA1
exm520464	rs199946262	6	24843126	T	C	0.000231092	0	0.0003988	0.687584	0.127668	0.00334672	NA	FAM65B
exm2257696	rs199946262	6	24843126	A	G	0.000231209	0	0.0003988	0.687624	0.127668	0.00335165	synonymous,reveexm-rse/exm520464-0_B_F_1921938699	FAM65B
exm1443593	rs200077579	19	17943490	A	G	0.000231073	0.0003996	0.0001088	1.45389	0.127589	0.00335508	nonsynonymous	JAK3
exm179970	rs199826571	2	27354540	T	C	8.40301e-05	0.0001998	0	1.78264	0.197107	0.00335809	splice	PREB
exm305290	rs17076541	3	44285446	G	A	0.000609193	0.000949	0.0003626	1.26104	0.0791203	0.00337343	nonsynonymous	TOPAZ1
exm791445	rs200753975	9	135412993	A	G	0.000147046	0	0.0002538	0.635967	0.154424	0.00337928	nonsynonymous	C9orf171
exm344847	rs35298864	3	124369782	T	G	0.000105038	0.0002498	0	1.75507	0.191987	0.00339035	nonsynonymous	KALRN
exm444967	rs141971313	5	13766150	C	T	0.000273155	4.998e-05	0.0004351	0.711513	0.11624	0.00341029	nonsynonymous	DNAH5
exm228740	rs202000387	2	133403156	T	C	0.000315113	0.0005495	0.000145	1.36825	0.10714	0.00342946	nonsynonymous	GPR39|LYPD1
exm56170	rs138642840	1	46657769	A	G	0.00155449	0.001099	0.001885	0.867063	0.0487569	0.00343774	splice	POMGNT1
exm21348	rs143828420	1	16451815	A	G	4.2015e-05	9.99e-05	0	2.23478	0.275036	0.00345808	splice	EPHA2
exm1560475	rs35892492	20	62333521	A	G	0.000168053	0	0.00029	0.643606	0.150732	0.00346095	nonsynonymous	ARFRP1
exm284718	rs201322132	2	242541357	C	T	0.000273098	0.0001499	0.0003626	0.706292	0.118963	0.00346692	nonsynonymous	THAP4
exm247277	rs201213901	2	179472662	A	G	0.00237395	0.001549	0.002973	0.89114	0.0394545	0.00348712	nonsynonymous	MIR548N|TTN|TTN-AS1
exm699353	rs190399718	8	43152162	C	G	0.00344596	0.004248	0.002864	1.10084	0.0329001	0.00349797	splice	POTEA
exm573945	rs147245391	6	117023239	A	C	0.000105038	0.0001998	3.626e-05	1.71015	0.1838	0.00350752	nonsynonymous	KPNA5
exm400665	rs201525941	4	57173822	C	T	6.30332e-05	0.0001499	0	2.10447	0.254945	0.00351686	nonsynonymous	KIAA1211
exm831426	rs141660796	10	72360577	A	G	0.000714226	0.0009989	0.0005076	1.23784	0.0731159	0.00351998	nonsynonymous	PRF1
exm468607	rs117041256	5	96224904	C	A	0.00554622	0.007493	0.004133	1.08151	0.0268528	0.00352198	nonsynonymous	ERAP2
exm723861	rs191246950	8	141685537	T	C	0.000861489	0.0005997	0.001051	0.819524	0.0682115	0.00352434	nonsynonymous	PTK2
exm571120	rs117513176	6	109885396	C	T	0.00287803	0.004346	0.001813	1.11217	0.0364426	0.0035321	nonsynonymous	AK9
exm652235	rs201958172	7	117171037	T	C	0.000105064	0.0002499	0	1.7196	0.185906	0.00354596	nonsynonymous	CFTR
exm284668	rs145752883	2	242501804	T	C	0.00298294	0.003546	0.002574	1.10998	0.0358046	0.00356565	nonsynonymous	BOK
exm757610	rs199682081	9	84609172	T	C	0.000294093	0.0005494	0.0001088	1.39834	0.115065	0.00356969	nonsynonymous	SPATA31D1
exm1415752	rs117824875	19	7533891	A	G	0.0050626	0.003596	0.006127	0.921536	0.0280553	0.00358467	nonsynonymous	ARHGEF18
exm446361	rs199723519	5	16675191	A	C	0.0003151	0.0005993	0.0001088	1.35989	0.105584	0.00359748	nonsynonymous	MYO10
exm267132	rs150834784	2	219897193	T	C	6.30199e-05	0.0001498	0	1.92904	0.225689	0.00360058	splice	CCDC108
exm587631	rs143639400	6	152551728	A	G	0.000651261	0.0002997	0.0009064	0.804228	0.0748665	0.00361249	nonsynonymous	SYNE1
exm714354	rs200264682	8	104897806	A	G	0.000357128	0.0005994	0.0001813	1.34439	0.101696	0.00361394	nonsynonymous	RIMS2
exm1220282	rs201704029	16	16130342	T	G	0.000294093	0.0003996	0.0002175	1.38354	0.111576	0.00361866	nonsynonymous	ABCC1
exm182257	rs150300946	2	27886669	T	C	4.20168e-05	9.991e-05	0	2.30681	0.28743	0.00363673	nonsynonymous	SLC4A1AP|SUPT7L
exm975581	rs146419518	12	4599010	T	C	0.000210066	0.0003996	7.251e-05	1.46495	0.131312	0.00364079	nonsynonymous	C12orf4
exm238931	rs111563369	2	168098296	A	G	0.00611293	0.007242	0.005293	1.07489	0.0248503	0.00366131	nonsynonymous	XIRP2
exm795544	rs115852241	9	138012008	A	G	0.00107138	0.001598	0.0006889	1.18723	0.0590606	0.00366255	nonsynonymous	OLFM1
exm815418	rs144008984	10	26241191	A	T	6.34115e-05	0.0001519	0	1.99666	0.237979	0.00366527	nonsynonymous	MYO3A
exm192514	rs63750442	2	48030685	G	C	0.00193294	0.001349	0.002357	0.847999	0.0567525	0.00367054	nonsynonymous	MSH6
exm2259229	rs56231911	9	139100889	T	C	0.00102937	0.0008492	0.00116	0.835855	0.0617194	0.00367149	synonymous	QSOX2
exm693763	rs141805635	8	30560655	A	G	0.00256281	0.002597	0.002538	0.890689	0.0398554	0.00367844	nonsynonymous	GSR
exm554865	rs147487242	6	51777251	A	G	0.00270997	0.002697	0.002719	0.893448	0.0388054	0.00369149	nonsynonymous	PKHD1
exm1610756	rs185350408	22	40661979	A	G	0.00126045	0.001948	0.0007614	1.17778	0.0563846	0.00370744	nonsynonymous	TNRC6B
exm701671	rs148142954	8	56675233	A	G	0.00443408	0.003399	0.005185	0.917814	0.0295549	0.00371094	nonsynonymous	TMEM68
exm1606248	rs143277306	22	37899198	G	A	0.000525166	0.0002497	0.0007251	0.782942	0.0843552	0.00372214	nonsynonymous	CARD10
exm1218473	rs199674908	16	12662434	A	G	0.000126045	0.0001998	7.251e-05	1.67383	0.177611	0.00372888	nonsynonymous	SNX29
exm541158	rs150278839	6	35423874	A	G	0.000105033	0.0002497	0	1.72315	0.18767	0.00373728	nonsynonymous	FANCE
exm747655	rs182687245	9	34726781	A	T	0.00268998	0.00165	0.003444	0.8952	0.0381969	0.00375116	nonsynonymous	FAM205A
exm366300	rs201963508	3	180334342	C	T	8.4076e-05	0.0002	0	1.82152	0.206956	0.00376037	nonsynonymous	CCDC39|TTC14
exm154071	rs199619932	1	227165224	C	G	0.0018703	0.002699	0.001269	1.141	0.045534	0.00376833	splice	ADCK3
exm1024037	rs143156047	12	80904143	C	T	0.00552776	0.004351	0.006381	0.927038	0.0261537	0.0037703	nonsynonymous	PTPRQ
exm459416	rs201224569	5	70793236	G	A	0.000126194	0.0002505	3.626e-05	1.62	0.166627	0.00378857	nonsynonymous	BDP1
exm465445	rs142339468	5	82832894	C	T	0.000105033	0.0001998	3.626e-05	1.72649	0.188684	0.00380107	nonsynonymous	VCAN
exm236970	rs74162075	2	163167419	C	T	0.00174443	0.001	0.002284	0.871323	0.0475934	0.00380196	nonsynonymous	IFIH1
exm11427	rs144174535	1	8526071	A	G	0.00399126	0.002897	0.004786	0.915983	0.0303289	0.00380965	nonsynonymous	RERE
exm531166	rs149339643	6	31557696	A	G	0.00275187	0.003496	0.002212	1.11285	0.0369898	0.003845	nonsynonymous	NCR3
exm660785	rs150440671	7	138333819	A	G	0.000147053	0.0002997	3.626e-05	1.64973	0.173318	0.00387225	nonsynonymous	SVOPL
exm492602	rs140599638	5	147261123	T	C	0.000105038	0.0001998	3.626e-05	1.72615	0.189125	0.00389655	nonsynonymous	SCGB3A2
exm1499550	rs115702949	19	52942562	A	G	0.000210075	0	0.0003626	0.684862	0.131181	0.00390651	nonsynonymous	ZNF534
exm1321872	rs142183272	17	39661394	A	G	0.000861272	0.001448	0.0004351	1.22133	0.0692955	0.00390968	nonsynonymous	KRT13
exm223387	rs41279768	2	120012405	T	C	0.00241597	0.001748	0.0029	0.891467	0.0398312	0.00392223	nonsynonymous	STEAP3
exm414450	rs141032424	4	96052566	A	G	0.000462146	0.0007492	0.0002538	1.28898	0.0880326	0.00393181	nonsynonymous	BMPR1B
exm76317	rs61752395	1	94528818	T	C	0.00273385	0.003455	0.002212	1.11225	0.0368938	0.00393201	nonsynonymous	ABCA4
exm1781353	rs189640914	12	58203421	A	G	0.00012604	0.0002997	0	1.67407	0.178733	0.00394105	nonsynonymous	AVIL
exm575096	rs149471755	6	119252874	G	T	0.000609321	0.0003498	0.0007976	0.796859	0.0788016	0.00395606	nonsynonymous	MCM9
exm1098975	rs148017562	14	45605397	T	C	0.000945299	0.001398	0.0006163	1.20155	0.063731	0.0039639	nonsynonymous	FANCM
exm429802	rs144095333	4	155156706	A	G	0.000966305	0.001199	0.0007976	1.19845	0.0628965	0.00399975	nonsynonymous	DCHS2
exm543241	rs200334468	6	37250698	T	G	0.000231073	0.0004995	3.626e-05	1.48087	0.136417	0.00399992	nonsynonymous	TBC1D22B
exm877407	rs146098833	11	1718714	A	C	0.000273086	0	0.0004713	0.708274	0.119854	0.00400384	nonsynonymous	KRTAP5-6
exm694312	rs4987238	8	30938692	T	G	0.0010084	0.0005495	0.001342	0.836641	0.0619988	0.00401701	nonsynonymous	WRN
exm307854	rs200628240	3	46492162	A	C	0.000882279	0.0006493	0.001051	0.83185	0.0639963	0.00401773	splice	LTF
exm1580824	rs61729373	21	47571880	A	G	0.00376019	0.002997	0.004314	0.912762	0.0317351	0.00402356	nonsynonymous	FTCD
exm1336279	rs113141749	17	48594980	T	C	0.00355027	0.004645	0.002755	1.09881	0.0327744	0.00403996	nonsynonymous	MYCBPAP
exm1039459	rs61738699	12	113589799	A	G	0.0012814	0.001848	0.0008701	1.16859	0.0541956	0.00404426	nonsynonymous	CCDC42B
exm1164257	rs188930329	15	56385955	A	G	0.00138644	0.001748	0.001124	1.16376	0.0527704	0.00405388	nonsynonymous	RFX7
exm852746	rs200456819	10	104650305	T	C	0.00273098	0.002148	0.003154	0.897939	0.0374627	0.00405827	nonsynonymous	AS3MT|C10orf32-ASMT
exm44591	rs12043423	1	36550658	A	G	0.00378119	0.005244	0.002719	1.09689	0.0322108	0.00409184	nonsynonymous	TEKT2
exm1067838	rs201006976	13	46930565	G	A	0.0003151	0.0005993	0.0001088	1.3624	0.107736	0.00409867	splice	KIAA0226L
exm1563756	rs71317487	21	28210457	G	A	0.00195386	0.002548	0.001523	1.13898	0.0453389	0.00410252	nonsynonymous	ADAMTS1
exm551685	rs200188616	6	44274067	T	C	0.000105033	0	0.0001813	0.560675	0.201596	0.00410267	nonsynonymous	AARS2
exm1299897	rs145292219	17	18023499	T	C	0.00287815	0.002198	0.003372	0.899088	0.0370813	0.00412203	nonsynonymous	MYO15A
exm1075058	rs144088123	13	96409977	T	C	4.2015e-05	9.99e-05	0	2.31019	0.291909	0.00412468	nonsynonymous	DNAJC3
exm1024132	rs147184101	12	81101577	A	G	0.00132347	0.0009491	0.001595	0.856548	0.0539896	0.00413007	nonsynonymous	MYF6
exm1261650	rs200559888	16	81190634	T	C	0.00016806	0.0003497	3.626e-05	1.52597	0.147399	0.00414044	nonsynonymous	PKD1L2
exm1264858	rs199654879	16	84513588	C	G	0.000504392	0.00085	0.0002538	1.28006	0.0861239	0.00414544	nonsynonymous	TLDC1
exm1372132	rs114639659	18	2890703	A	G	0.000483274	0.0006497	0.0003626	1.28088	0.0863545	0.00414901	nonsynonymous	EMILIN2
exm1058516	rs201262549	13	25480715	G	C	0.000126061	0.0002498	3.626e-05	1.61316	0.166832	0.00415274	nonsynonymous	CENPJ
exm1426510	rs149933893	19	10745516	A	G	0.00205865	0.002597	0.001668	1.13116	0.0430026	0.00415798	nonsynonymous	SLC44A2
exm1010849	rs140433772	12	55863138	T	C	0.000210075	0.0003497	0.0001088	1.43847	0.126881	0.00416327	nonsynonymous	OR6C70
exm1327285	rs199616643	17	41901316	T	C	0.000105033	0.0002497	0	1.71269	0.187858	0.00418036	nonsynonymous	MPP3
exm848667	rs139264891	10	101637089	C	T	0.000273109	4.996e-05	0.0004351	0.717901	0.115788	0.00420551	nonsynonymous	DNMBP
exm-rs3924426	rs3924426	15	92445873	C	T	0.00653361	0.008193	0.00533	1.07283	0.0245656	0.00421116	GWAS	SLCO3A1
exm950065	rs56122118	11	99932033	A	G	0.000483173	0.0007493	0.00029	1.2897	0.0889131	0.00421931	nonsynonymous	CNTN5
exm1316431	rs77104811	17	37427083	G	T	0.00317334	0.00395	0.00261	1.10533	0.0350657	0.00429139	nonsynonymous	FBXL20
exm842392	rs140213678	10	94834578	A	G	0.00300408	0.003696	0.002502	1.1054	0.0350928	0.00429767	nonsynonymous	CYP26A1
exm247840	rs202014478	2	179537200	T	C	0.00678543	0.005445	0.007759	0.935278	0.0234368	0.00430366	nonsynonymous	MIR548N|TTN
exm2250703	rs117463303	12	132490820	T	C	0.00394941	0.004496	0.003553	1.09508	0.0318193	0.00431076	synonymous	EP400
exm1251037	rs200981093	16	68026991	T	C	0.000483214	0.0007494	0.00029	1.2804	0.0866268	0.0043272	nonsynonymous	DPEP2
exm545759	rs142955741	6	41310705	T	C	0.00617621	0.007293	0.005366	1.07396	0.0250092	0.00433067	nonsynonymous	NCR2
exm1113286	rs201799144	14	73958558	T	C	0.00018906	0.0003996	3.626e-05	1.48691	0.139095	0.00434418	nonsynonymous	C14orf169|HEATR4
exm388016	rs200296927	4	8022016	T	C	0.000588235	0.0008492	0.0003988	1.27223	0.0844516	0.00435826	nonsynonymous	ABLIM2
exm647726	rs145484343	7	103237018	A	T	0.000588532	0.0011	0.0002175	1.26869	0.0834808	0.0043614	nonsynonymous	RELN
exm769645	rs150561263	9	109688832	G	A	4.20133e-05	9.989e-05	0	2.18374	0.274024	0.00436845	nonsynonymous	MIR548Q|ZNF462
exm907537	rs150813813	11	55322306	A	G	0.000168074	0.0002998	7.251e-05	1.53196	0.149749	0.00439382	nonsynonymous	OR4C15
exm1275493	rs146939364	17	1679952	G	C	0.000105051	0.0002498	0	1.7137	0.189167	0.00440655	nonsynonymous	SERPINF1
exm307740	rs200854346	3	46450165	C	T	0.000462165	0.0007493	0.0002538	1.28838	0.0890144	0.00441935	nonsynonymous	CCRL2
exm429245	rs199933677	4	154217147	T	G	0.000105033	0	0.0001813	0.571826	0.196628	0.00447565	nonsynonymous	TRIM2
exm1586419	rs141710957	22	20102855	A	G	0.00121849	0.001898	0.0007251	1.16837	0.0547507	0.00448061	nonsynonymous	TRMT2A
exm1335913	rs150118812	17	48453136	A	T	0.000588903	0.0008515	0.0003988	1.26661	0.0832345	0.00451908	nonsynonymous	EME1
exm704774	rs201372935	8	68972915	A	G	0.000273086	0.0004995	0.0001088	1.38508	0.114746	0.00452633	splice	PREX2
exm86392	rs13990	1	115266559	A	G	0.000525276	4.997e-05	0.0008701	0.78146	0.0868714	0.00453159	stop	CSDE1
exm278141	rs202196401	2	235951199	A	G	0.000336134	0.0005495	0.0001813	1.33895	0.102836	0.00453399	nonsynonymous	SH3BP4
exm132341	rs145363119	1	186324810	C	T	0.000441343	5e-05	0.0007251	0.761009	0.0963808	0.00460187	nonsynonymous	MIR548F1|TPR
exm1033457	rs202199916	12	108034148	A	C	6.30199e-05	0.0001498	0	2.21718	0.281014	0.00460486	nonsynonymous	BTBD11
exm1032595	rs138491961	12	105605026	T	C	0.00216368	0.002847	0.001668	1.12486	0.0415269	0.00460663	stop	APPL2
exm1404060	rs143302185	19	2415793	A	G	0.000966427	0.0005496	0.001269	0.834726	0.0637956	0.00462969	nonsynonymous	TMPRSS9
exm415135	rs2066702	4	100229017	A	G	0.000567203	0.0001998	0.0008339	0.786548	0.0848013	0.00463534	nonsynonymous	ADH1B
exm318652	rs202038306	3	51399378	T	G	0.000819293	0.001099	0.0006163	1.21002	0.067335	0.00463778	nonsynonymous	DOCK3
exm121781	rs144262027	1	169509923	C	T	6.30279e-05	0.0001499	0	1.99658	0.244234	0.00463988	nonsynonymous	F5
exm121855	rs146408488	1	169511117	A	G	6.30199e-05	0.0001498	0	1.99651	0.244234	0.00464176	nonsynonymous	F5
exm131226	rs149707772	1	185897782	T	C	0.0003151	0.0004995	0.0001813	1.37146	0.111621	0.00465594	nonsynonymous	HMCN1
exm1565022	rs113504861	21	31768571	G	C	8.4076e-05	0.0002001	0	1.83035	0.213615	0.00465661	nonsynonymous	KRTAP13-1
exm1175217	rs138714806	15	73617673	C	G	0.00231073	0.002797	0.001958	1.12043	0.0401945	0.00466979	nonsynonymous	HCN4
exm1576853	rs201506177	21	45795728	T	C	4.20133e-05	9.989e-05	0	2.19025	0.277206	0.00467985	nonsynonymous	TRPM2
exm8218	rs202004152	1	5934587	T	C	0.000483254	0.0007496	0.00029	1.28451	0.0885735	0.00470229	nonsynonymous	NPHP4
exm626678	rs202062702	7	73774541	A	G	0.000105033	0.0002497	0	1.7107	0.18996	0.00470778	nonsynonymous	CLIP2
exm1983462	rs200259659	21	44473972	T	C	0.00210066	0.002447	0.001849	1.12683	0.0422501	0.00470992	splice	CBS
exm1045163	rs140144597	12	122281734	T	C	0.000273098	0.0003996	0.0001813	1.39037	0.116639	0.00472002	nonsynonymous	HPD
exm1143075	rs74653330	15	28228553	A	G	0.00415931	0.005644	0.003082	1.09087	0.0307933	0.00473536	nonsynonymous	OCA2
exm2259134	rs34839326	9	124522400	A	G	0.00195378	0.002498	0.001559	1.13852	0.0459366	0.0047409	synonymous	DAB2IP
exm468216	rs143562077	5	96065359	A	T	0.000210102	0.0004496	3.626e-05	1.44922	0.131419	0.00475441	nonsynonymous	CAST
exm452333	rs144490676	5	40853376	A	G	4.20133e-05	9.989e-05	0	2.26514	0.289825	0.00478522	nonsynonymous	CARD6
exm1204474	rs199563940	16	2029538	A	G	0.000357113	0.0005494	0.0002175	1.33125	0.101513	0.0048237	stop	NOXO1
exm1001348	rs116901253	12	50146311	G	C	0.0016811	0.0011	0.002103	0.875464	0.0472035	0.0048383	nonsynonymous	TMBIM6
exm642927	rs140745082	7	100482130	T	C	0.000210075	0.0003996	7.251e-05	1.46249	0.134919	0.00483892	nonsynonymous	SRRT
exm1252253	rs61743006	16	68909115	T	G	8.40301e-05	0.0001998	0	1.83654	0.215885	0.00486601	nonsynonymous	TANGO6
exm566812	rs149898769	6	90660581	T	C	0.00495757	0.005844	0.004314	1.08179	0.0279417	0.00489763	nonsynonymous	BACH2
exm215831	rs200719469	2	99863203	T	C	0.000595918	0.001338	0.0002539	1.28786	0.0899207	0.00490246	nonsynonymous	LYG2
exm721190	rs147579193	8	133015528	G	A	0.00546264	0.003947	0.006562	0.927832	0.0266273	0.00490709	nonsynonymous	EFR3A
exm893913	rs148704904	11	17741840	T	C	0.000735356	0.0009993	0.0005438	1.22055	0.0708785	0.00492478	nonsynonymous	MYOD1
exm441934	rs199865996	5	1243683	A	G	0.000147084	0.0002999	3.626e-05	1.55914	0.157967	0.00493042	nonsynonymous	SLC6A18
exm896469	rs199835047	11	20676287	A	G	8.41149e-05	0.0002003	0	1.79572	0.208245	0.00493658	nonsynonymous	SLC6A5
exm1052434	rs76655496	12	132416813	A	G	0.00397059	0.004496	0.003589	1.09331	0.0317398	0.00494459	nonsynonymous	PUS1
exm1015174	rs199970831	12	57538822	C	T	0.000210075	4.995e-05	0.0003263	0.685517	0.134387	0.00495921	nonsynonymous	LRP1
exm2253178	rs141733439	17	71165470	T	C	0.000210066	0.0003996	7.251e-05	1.45169	0.13274	0.004986	synonymous	SSTR2
exm850935	rs146931276	10	103543141	T	C	0.00165952	0.002098	0.001341	1.14282	0.047549	0.00499164	nonsynonymous	NPM3
exm656151	rs4728137	7	128455767	G	C	0.000462165	0.0001499	0.0006889	0.758104	0.0986439	0.00499393	nonsynonymous	CCDC136
exm187788	rs143971914	2	38570625	G	T	0.000798924	0.001401	0.0003626	1.21777	0.0701784	0.00499432	nonsynonymous	ATL2
exm463783	rs201737525	5	79032962	A	G	0.000399143	0.0001499	0.0005801	0.764955	0.0954425	0.00499554	nonsynonymous	CMYA5
exm872890	rs202209012	11	803410	C	A	0.000714226	0.0009989	0.0005076	1.23	0.0737458	0.00499829	nonsynonymous	PIDD1
exm283907	rs77482050	2	242139600	T	C	0.00911688	0.01144	0.007432	1.06073	0.0210068	0.00500546	nonsynonymous	ANO7
exm1470230	rs201134384	19	41518265	A	G	6.30199e-05	0.0001498	0	2.09468	0.263532	0.00502022	stop	CYP2B6
exm906046	rs188598280	11	47834555	A	G	6.30226e-05	0.0001499	0	1.98191	0.24382	0.00502243	nonsynonymous	NUP160
exm764237	rs146551545	9	98684662	T	G	0.00117637	0.001448	0.0009789	1.1732	0.0569386	0.00502581	nonsynonymous	ERCC6L2
exm267294	rs192756070	2	220028192	A	T	0.00107147	0.0009992	0.001124	0.84527	0.0599321	0.00503451	nonsynonymous	SLC23A3
exm1254754	rs79607350	16	70843712	T	C	0.0034871	0.003896	0.00319	1.09812	0.0333745	0.00503751	nonsynonymous	HYDIN
exm1186828	rs201149160	15	89401184	A	T	0.00340379	0.003948	0.003009	1.09741	0.0331511	0.00505008	nonsynonymous	ACAN
exm1428164	rs201742664	19	11361753	T	C	0.000273086	0.0004495	0.000145	1.37623	0.113925	0.00506052	nonsynonymous	DOCK6
exm1029524	rs200536950	12	101018510	G	A	0.00033612	0.0004995	0.0002175	1.34725	0.106376	0.00507885	nonsynonymous	GAS2L3
exm1258609	rs200016075	16	74729207	G	T	0.00119743	0.001598	0.0009064	1.16881	0.0556693	0.00507894	nonsynonymous	MLKL
exm551917	rs142842829	6	44971464	G	A	0.000210066	4.995e-05	0.0003263	0.691565	0.13173	0.00511575	nonsynonymous	SUPT3H
exm1585954	rs34445280	22	19959456	A	G	0.00332058	0.0043	0.00261	1.10275	0.0349398	0.00512273	nonsynonymous	ARVCF
exm177002	rs202008308	2	24929631	G	A	0.000483153	0.0001498	0.0007251	0.783713	0.087135	0.00515854	nonsynonymous	NCOA1
exm986522	rs141844705	12	13716373	T	G	0.000882279	0.001299	0.0005801	1.20521	0.0667643	0.00517881	nonsynonymous	GRIN2B
exm648456	rs182409100	7	105250980	A	G	0.000861308	0.001199	0.0006163	1.20581	0.0669465	0.00518176	nonsynonymous	ATXN7L1
exm694406	rs140768346	8	30998961	T	C	0.00142851	0.0008492	0.001849	0.863538	0.0525288	0.00522095	nonsynonymous	WRN
exm223524	rs190565350	2	120194849	A	G	0.00012604	0	0.0002175	0.617693	0.172496	0.00522387	nonsynonymous	TMEM37
exm754615	rs201553900	9	74315589	A	G	0.000189076	0.0003497	7.251e-05	1.50884	0.147327	0.00523832	nonsynonymous	TMEM2
exm938104	rs143000254	11	71726122	T	A	0.00266796	0.003447	0.002103	1.11234	0.0381336	0.00524011	nonsynonymous	LOC100128494|NUMA1
exm1002397	rs201058635	12	50748127	A	G	0.00228972	0.002947	0.001813	1.12226	0.0413317	0.00526082	nonsynonymous	FAM186A
exm826556	rs141265324	10	61572524	G	A	0.000399294	0.00015	0.0005801	0.768829	0.0942209	0.00526902	nonsynonymous	CCDC6
exm687113	rs201195171	8	21955753	T	C	0.000168067	0.0002997	7.251e-05	1.54075	0.154947	0.00527437	nonsynonymous	FAM160B2
exm1044928	rs181072178	12	122186240	T	C	0.00651233	0.007343	0.00591	1.07064	0.0244663	0.00527647	nonsynonymous	TMEM120B
exm615988	rs192063213	7	40899987	A	G	0.00569304	0.007393	0.004459	1.07563	0.0261714	0.00534278	nonsynonymous	SUGCT
exm1548299	rs139037316	20	47628595	T	C	0.00249979	0.003296	0.001922	1.11359	0.0386345	0.00535484	nonsynonymous	ARFGEF2
exm291814	rs200277108	3	13393479	A	G	0.000294118	0.0005495	0.0001088	1.35919	0.110229	0.00536795	splice	NUP210
exm463199	rs148183648	5	78384363	T	G	8.40301e-05	0.0001998	0	1.81804	0.214782	0.0053843	nonsynonymous	BHMT2
exm315966	rs148034082	3	49751230	T	C	0.00207983	0.002748	0.001595	1.12941	0.0437404	0.00539799	nonsynonymous	RNF123
exm144224	rs147851020	1	207196223	A	G	0.00111335	0.0008491	0.001305	0.848286	0.059165	0.00541935	nonsynonymous	C1orf116
exm670740	rs140725618	7	150171544	A	G	0.000273098	0.0003996	0.0001813	1.39269	0.119113	0.00542184	nonsynonymous	GIMAP8
exm418722	rs11568849	4	110834537	G	T	0.00147059	0.002348	0.0008339	1.15077	0.0505128	0.00543368	nonsynonymous	EGF
exm488493	rs199514730	5	140753706	G	A	0.000882947	0.0005003	0.00116	0.834595	0.0650372	0.00543449	nonsynonymous	PCDHGA1|PCDHGA2|PCDHGA3|PCDHGA4|PCDHGA5|PCDHGA6|PCDHGB1|PCDHGB2|PCDHGB3
exm419313	rs2074381	4	113353449	C	T	0.00180657	0.002547	0.001269	1.13686	0.0461444	0.00543945	nonsynonymous	ALPK1
exm419398	rs147645578	4	113436546	A	G	0.00180657	0.002547	0.001269	1.13686	0.0461444	0.00543945	nonsynonymous	NEUROG2
exm419473	rs3828539	4	113505203	C	T	0.00180657	0.002547	0.001269	1.13686	0.0461444	0.00543945	nonsynonymous	ZGRF1
exm1267511	rs199897247	16	88498299	A	G	0.00790314	0.008753	0.007287	1.06308	0.0220242	0.00547864	nonsynonymous	ZNF469
exm451022	rs201422988	5	37381773	T	C	0.000231092	0.0004496	7.251e-05	1.41636	0.12535	0.00548764	nonsynonymous	WDR70
exm939294	rs142581537	11	72537755	G	A	0.000105042	0	0.0001813	0.617935	0.173382	0.00549701	nonsynonymous	ATG16L2
exm557728	rs139868117	6	56483409	C	T	4.20133e-05	9.989e-05	0	2.4134	0.317749	0.00555859	nonsynonymous	DST|RNU6-71P
exm1609795	rs77424082	22	39760275	G	A	0.00178556	0.002347	0.001378	1.13993	0.0472377	0.00556322	nonsynonymous	SYNGR1
exm1228964	rs201676999	16	27720188	T	C	0.00025208	0.0004495	0.0001088	1.39232	0.119399	0.00557123	nonsynonymous	KIAA0556
exm1879628	rs114961784	17	26888562	T	C	0.000210066	0.0003496	0.0001088	1.44445	0.132661	0.00557269	nonsynonymous	PIGS
exm1543935	rs140089638	20	43629904	C	T	0.00201715	0.002699	0.001523	1.12764	0.0433449	0.00558287	nonsynonymous	STK4
exm1203582	rs149707428	16	1841062	C	G	0.00201859	0.002803	0.00145	1.12895	0.0437714	0.00558772	nonsynonymous	IGFALS
exm1498571	rs190069395	19	52537764	A	G	0.000210066	0.0003996	7.251e-05	1.45235	0.134698	0.00559687	nonsynonymous	ZNF432
exm949177	rs149230455	11	94352943	G	A	0.000609193	0.0007991	0.0004713	1.24944	0.0803857	0.00560033	nonsynonymous	PIWIL4
exm1052321	rs55815560	12	132401058	T	C	0.00184858	0.002347	0.001486	1.13671	0.046265	0.00561169	nonsynonymous	ULK1
exm320266	rs201759490	3	52264932	T	C	0.000609193	0.000949	0.0003626	1.23742	0.0769171	0.00561215	nonsynonymous	TWF2
exm298871	rs63750650	3	37059009	C	T	0.000168053	4.995e-05	0.0002538	0.651974	0.15447	0.00562027	nonsynonymous	MLH1
exm1263289	NA	16	84034339	T	C	0.000483153	0.0001998	0.0006889	0.789377	0.0854156	0.00562382	nonsynonymous	NECAB2
exm313286	rs199611252	3	49041623	T	C	0.000483153	0.0008491	0.0002175	1.26564	0.0851372	0.00565767	nonsynonymous	P4HTM
exm699080	rs147488061	8	42711517	C	T	0.00616012	0.008207	0.004677	1.072	0.025152	0.00570692	nonsynonymous	RNF170
exm1193302	rs149434438	15	100516256	T	C	4.2015e-05	9.99e-05	0	2.29458	0.300524	0.00571549	nonsynonymous	ADAMTS17
exm899945	rs199818445	11	34478255	G	A	0.000126045	0	0.0002175	0.616685	0.174971	0.00573217	nonsynonymous	CAT
exm456848	rs192222164	5	60839615	A	G	0.000357113	0.0006992	0.0001088	1.34817	0.108148	0.00573838	nonsynonymous	ZSWIM6
exm1446304	rs145639224	19	19017899	G	C	0.00193407	0.002502	0.001523	1.13234	0.0449946	0.00573967	nonsynonymous	COPE
exm1114606	rs140227220	14	74824304	C	T	0.00018906	0	0.0003263	0.688791	0.135014	0.0057568	nonsynonymous	VRTN
exm1376581	.	18	13049812	G	A	0.000378263	0.0008498	3.626e-05	1.34119	0.106312	0.00575794	filler	CEP192
exm1447058	rs138463686	19	19330002	T	C	0.000441195	0.0007494	0.0002175	1.28864	0.0918586	0.00576897	nonsynonymous	NCAN
exm60238	rs75939866	1	53668063	T	C	0.000147046	0.0002997	3.626e-05	1.57198	0.163923	0.00579007	nonsynonymous	CPT2
exm465027	rs78935755	5	80640000	A	G	0.000882279	0.001398	0.0005076	1.18946	0.0628919	0.00580228	nonsynonymous	ACOT12|RNU5D-1|RNU5E-1
exm302929	rs146905729	3	40251388	A	G	0.000378119	0.0005993	0.0002175	1.32172	0.101191	0.00584206	nonsynonymous	EIF1B-AS1|MYRIP
exm429702	rs116158953	4	154669846	T	C	0.00302496	0.003646	0.002574	1.10496	0.0362221	0.00586062	nonsynonymous	RNF175
exm1070615	rs117024941	13	53042440	A	G	0.00319314	0.002398	0.003771	0.909306	0.0345072	0.00586581	nonsynonymous	CKAP2
exm1353961	rs146573563	17	73279639	C	G	8.40336e-05	0.0001998	0	1.76912	0.20706	0.00586671	nonsynonymous	SLC25A19
exm1152269	rs150600168	15	42140017	T	C	0.00172254	0.002347	0.001269	1.13981	0.047499	0.00586779	nonsynonymous	JMJD7-PLA2G4B|PLA2G4B
exm1869505	rs9934856	16	81232426	C	A	8.40266e-05	0.0001998	0	1.95485	0.243409	0.00588974	nonsynonymous	PKD1L2
exm459724	rs202100813	5	70922543	A	G	0.000252101	0.0004996	7.251e-05	1.42339	0.128299	0.00592835	nonsynonymous	MCCC2
exm568789	rs138310935	6	105581379	G	A	0.000399126	0.0001498	0.0005801	0.76756	0.0961771	0.00594982	nonsynonymous	BVES
exm822493	rs75026444	10	48371220	C	T	0.00268941	0.003298	0.002248	1.11319	0.0389849	0.00595097	nonsynonymous	ZNF488
exm48711	rs200396403	1	40366962	T	C	0.000483173	4.995e-05	0.0007976	0.785347	0.0878669	0.00596057	nonsynonymous	MYCL
exm433583	rs146018183	4	169433419	A	G	0.00226872	0.001848	0.002574	0.892411	0.041412	0.00598326	nonsynonymous	PALLD
exm246936	rs141973925	2	179455352	A	G	0.00707924	0.005844	0.007976	0.938786	0.0229839	0.00598971	nonsynonymous	MIR548N|TTN|TTN-AS1
exm-rs7768854	rs7768854	6	29428831	C	A	0.00884937	0.0105	0.00765	1.06065	0.0214241	0.00598991	HLA	OR2H1
exm481637	rs140794643	5	139189032	A	C	0.000798319	0.001149	0.0005438	1.20521	0.0679163	0.00599081	stop	PSD2
exm1250912	rs199567405	16	68010634	A	G	0.000147059	0.0003497	0	1.58245	0.167133	0.00602954	nonsynonymous	DPEP3
exm1424380	rs149537532	19	10218508	T	C	8.40266e-05	0.0001998	0	1.60941	0.173409	0.00606612	nonsynonymous	PPAN|PPAN-P2RY11
exm410652	rs149067356	4	85594116	T	C	0.000693248	0.0002498	0.001015	0.820773	0.0719993	0.00608423	nonsynonymous	WDFY3
exm1010003	rs141526896	12	54925987	A	G	0.000714226	0.0003996	0.0009426	0.818969	0.0728546	0.00612157	nonsynonymous	NCKAP1L
exm319006	rs142797468	3	51696501	G	A	0.000735232	0.0009989	0.0005438	1.21438	0.0708775	0.0061355	nonsynonymous	RAD54L2
exm1460818	rs201847427	19	38057104	A	G	0.000525166	0.0007991	0.0003263	1.25752	0.0836287	0.00614389	nonsynonymous	ZNF540|ZNF571|ZNF571-AS1
exm2253028	rs147121628	17	42934505	A	G	0.000147046	0.0002997	3.626e-05	1.52215	0.153336	0.00614573	synonymous	EFTUD2
exm955656	rs143152014	11	111930748	C	T	0.000420133	0.0006992	0.0002175	1.28948	0.0928477	0.00617731	nonsynonymous	DLAT
exm966296	NA	11	124189259	G	A	4.2015e-05	9.99e-05	0	2.32419	0.308034	0.00618301	nonsynonymous	OR8D2
exm1243554	rs190847998	16	57392765	A	G	0.000105033	0.0002497	0	1.73768	0.201884	0.0062007	nonsynonymous	CCL22
exm853174	rs61751510	10	105178380	T	C	0.0082136	0.007142	0.008991	0.941936	0.0218561	0.00620245	nonsynonymous	PDCD11
exm394795	rs150138583	4	38799560	T	C	0.00207974	0.002847	0.001523	1.12193	0.0420512	0.00622203	nonsynonymous	TLR1
exm1352870	rs111033465	17	72916543	G	A	8.40266e-05	0.0001998	0	1.89187	0.233069	0.00622815	nonsynonymous	USH1G
exm91170	rs200631287	1	145474301	T	G	0.000189076	0.0002997	0.0001088	1.45327	0.136666	0.00623327	nonsynonymous	ANKRD34A|NBPF10|NBPF20
exm670199	rs200097013	7	149526027	A	G	6.30305e-05	0.0001499	0	1.93773	0.241865	0.00623665	stop	SSPO
exm1603940	rs6000152	22	36538053	A	G	0.000189092	0	0.0003263	0.681234	0.140365	0.00624465	nonsynonymous	APOL3
exm1360305	rs138842857	17	76219590	A	G	0.000273086	0.0005494	7.251e-05	1.40306	0.123846	0.00624704	nonsynonymous	BIRC5
exm470593	rs138779946	5	110456264	C	T	0.000105082	0.0002	3.626e-05	1.66881	0.187334	0.00626314	nonsynonymous	WDR36
exm176956	rs148176656	2	24538088	T	G	8.40266e-05	0.0001498	3.626e-05	1.74614	0.203912	0.00626545	nonsynonymous	ITSN2
exm931273	rs200574397	11	66436252	T	G	0.000168053	0.0002997	7.251e-05	1.48599	0.145017	0.00630918	nonsynonymous	RBM4B
exm2257009	rs202028325	5	14419940	A	G	8.40266e-05	0	0.000145	0.568723	0.206636	0.00631057	synonymous,reveexm-rse/exm445687-0_B_F_1921117960	TRIO
exm445687	rs202028325	5	14419940	T	C	8.40266e-05	0	0.000145	0.568723	0.206636	0.00631057	NA	TRIO
exm-rs1520223	rs1520223	12	102726338	G	A	0.00642803	0.00889	0.004641	1.07005	0.0247953	0.00632421	GWAS	.
exm1275179	rs199995527	17	1634127	A	G	0.000147046	0.0002997	3.626e-05	1.61412	0.175354	0.00632528	nonsynonymous	WDR81
exm828293	rs147116577	10	69299263	C	G	0.000819431	0.0004497	0.001088	0.832328	0.0672515	0.00635272	nonsynonymous	CTNNA3
exm539998	rs139659141	6	34214584	T	C	0.00016806	0.0003497	3.626e-05	1.49433	0.147214	0.00636215	nonsynonymous	C6orf1
exm1172053	rs35933176	15	67692566	G	A	0.00405445	0.003696	0.004314	0.918754	0.0310586	0.0063664	nonsynonymous	IQCH
exm419933	rs72544141	4	114269433	C	T	0.000735294	0.0002498	0.001088	0.820085	0.0727086	0.00637248	splice	ANK2
exm1474061	rs145540526	19	43093026	C	T	0.000651206	0.000899	0.0004713	1.23427	0.077191	0.00639634	nonsynonymous	CEACAM8|LIPE-AS1
exm287856	rs202119930	3	9514984	A	G	0.000840266	0.0006493	0.0009789	0.833796	0.0666865	0.00641685	nonsynonymous	SETD5
exm556578	rs13211183	6	54804998	C	T	0.00599042	0.005002	0.006707	0.931615	0.0259907	0.00642206	nonsynonymous	FAM83B
exm804059	rs74964161	9	140477032	G	A	0.00665938	0.005744	0.007324	0.936781	0.0239633	0.00642546	nonsynonymous	ZMYND19
exm1326815	rs184236455	17	41347020	G	C	0.00397192	0.0029	0.004749	0.918801	0.0310753	0.00642657	nonsynonymous	NBR1
exm55693	rs201460233	1	46165780	T	C	0.000168053	4.995e-05	0.0002538	0.668313	0.147919	0.00644082	nonsynonymous	IPP
exm715523	rs201698307	8	110412444	T	A	0.000714256	0.0003497	0.0009789	0.824662	0.0707693	0.00644789	nonsynonymous	PKHD1L1
exm1085924	rs202017004	14	21543007	T	C	0.000483153	0.0007991	0.0002538	1.2597	0.0847563	0.00645027	nonsynonymous	ARHGEF40
exm613129	rs201460400	7	31815280	A	G	0.000357113	0.0005993	0.0001813	1.32499	0.103315	0.00645378	nonsynonymous	PDE1C
exm303059	rs143157203	3	40468886	T	A	0.00134561	0.001051	0.001559	0.862952	0.054118	0.00645739	nonsynonymous	ENTPD3|ENTPD3-AS1
exm1507297	rs200525940	19	55538972	A	G	0.000105033	0.0001998	3.626e-05	1.68033	0.190611	0.00647376	nonsynonymous	GP6
exm373573	rs139284710	3	194080362	A	G	0.000546173	0.0008491	0.0003263	1.24937	0.0818302	0.00651335	nonsynonymous	LRRC15
exm76018	rs61751408	1	94471065	A	G	0.000756303	0.0008992	0.0006526	1.21193	0.0706497	0.00651555	nonsynonymous	ABCA4
exm423258	rs183191959	4	126238395	T	C	0.000483173	0.0007493	0.00029	1.27639	0.0897339	0.00653797	nonsynonymous	FAT4
exm1314249	rs149099304	17	35468540	C	T	8.40301e-05	0.0001499	3.626e-05	1.74494	0.204735	0.00654362	nonsynonymous	ACACA
exm816325	rs36121140	10	27458898	T	G	0.00170154	0.001299	0.001994	0.880132	0.0469785	0.0065695	nonsynonymous	MASTL
exm1508817	rs201456668	19	55871302	G	C	0.00216396	0.001649	0.002538	0.890732	0.0425844	0.00658279	nonsynonymous	FAM71E2
exm302492	rs189373113	3	39229321	T	C	6.30199e-05	0.0001498	0	1.96128	0.247911	0.0065856	nonsynonymous	XIRP1
exm656574	rs200516164	7	128496609	T	C	0.000147065	4.996e-05	0.0002175	0.658682	0.153668	0.00658768	nonsynonymous	FLNC
exm489782	rs199722860	5	140867277	T	C	0.000861272	0.0004995	0.001124	0.833295	0.0671477	0.00660926	nonsynonymous	PCDHGA1|PCDHGA2|PCDHGA3|PCDHGA4|PCDHGA5|PCDHGA6|PCDHGA7|PCDHGA8|PCDHGA9|PCDHGA10|PCDHGA11|PCDHGA12|PCDHGB1|PCDHGB2|PCDHGB3|PCDHGB4|PCDHGB5|PCDHGB6|PCDHGB7|PCDHGC3|PCDHGC4
exm489668	rs140933475	5	140856972	T	C	0.000861308	0.0004995	0.001124	0.833301	0.0671477	0.00661158	nonsynonymous	PCDHGA1|PCDHGA2|PCDHGA3|PCDHGA4|PCDHGA5|PCDHGA6|PCDHGA7|PCDHGA8|PCDHGA9|PCDHGA10|PCDHGA11|PCDHGA12|PCDHGB1|PCDHGB2|PCDHGB3|PCDHGB4|PCDHGB5|PCDHGB6|PCDHGB7|PCDHGC3
exm1335985	rs61745952	17	48458241	A	G	4.20133e-05	9.989e-05	0	2.22732	0.294913	0.00662019	nonsynonymous	EME1
exm126827	rs138598531	1	179064145	C	T	0.00147071	0.001949	0.001124	1.14719	0.050571	0.00662282	nonsynonymous	TOR3A
exm1490814	rs150696383	19	49967928	A	G	0.000609269	0.0002498	0.0008701	0.801333	0.0815971	0.00664168	nonsynonymous	ALDH16A1
exm1338536	rs146866423	17	54912191	A	G	0.00770944	0.006243	0.008774	0.940166	0.0227372	0.00665668	nonsynonymous	DGKE
exm214688	rs150950017	2	98354479	C	T	0.00012604	0.0002497	3.626e-05	1.56364	0.164742	0.00665881	nonsynonymous	ZAP70
exm592555	rs36103319	6	160553407	A	C	0.000124137	0.0003936	0	1.93107	0.242526	0.00665917	nonsynonymous	SLC22A1
exm816425	rs41314978	10	27499979	T	G	0.00168081	0.001299	0.001958	0.879497	0.0473364	0.00667543	nonsynonymous	ACBD5
exm1344546	rs201376513	17	61767749	G	C	0.000173784	0.0004724	3.626e-05	1.65082	0.184863	0.00669628	nonsynonymous	MAP3K3
exm811546	rs181623685	10	15686109	C	T	0.00016806	4.995e-05	0.0002538	0.66655	0.149611	0.00670191	nonsynonymous	ITGA8
exm1096607	rs116760279	14	35245155	T	C	0.000672269	0.0003996	0.0008701	0.814796	0.0755577	0.00671331	nonsynonymous	BAZ1A
exm334720	rs111912421	3	101445570	A	G	0.00441176	0.003747	0.004894	0.921696	0.0300958	0.00674179	nonsynonymous	CEP97
exm901580	rs202077224	11	44072937	A	G	0.000273086	4.995e-05	0.0004351	0.731774	0.115269	0.00674527	stop	ACCSL
exm418440	rs74817407	4	110667590	A	G	0.00195378	0.002997	0.001196	1.12723	0.0442065	0.00674558	nonsynonymous	CFI
exm1024525	rs201306575	12	82796826	T	C	8.40266e-05	0.0001998	0	1.87392	0.231854	0.00675375	nonsynonymous	METTL25
exm187379	rs138792210	2	37580074	T	C	0.0025208	0.002248	0.002719	0.900403	0.0387338	0.00675728	nonsynonymous	QPCT
exm574538	rs147172890	6	117686881	A	C	0.000210066	0.0003996	7.251e-05	1.46682	0.141467	0.00676855	nonsynonymous	ROS1
exm1092116	rs61737098	14	24573006	T	C	0.00241576	0.002897	0.002067	1.11344	0.0396817	0.00677221	nonsynonymous	PCK2
exm1376584	rs139860454	18	13049815	C	T	0.000357143	0.0007993	3.626e-05	1.3438	0.10914	0.00677863	nonsynonymous	CEP192
exm1099822	NA	14	50159995	A	G	0.000630199	0.0002997	0.0008701	0.809316	0.0781481	0.00678447	stop	KLHDC1
exm601081	rs148719772	7	4056945	T	C	0.00193269	0.001499	0.002248	0.888642	0.0436311	0.00681213	nonsynonymous	SDK1
exm265411	rs6436058	2	219319657	A	G	0.000147053	0	0.0002538	0.648433	0.160112	0.00681855	nonsynonymous	USP37
exm265458	rs73074890	2	219374777	A	G	0.000147059	0	0.0002538	0.648442	0.160112	0.00682021	nonsynonymous	USP37
exm389532	rs34193855	4	10079377	A	G	0.00997815	0.00864	0.01095	0.948128	0.0197077	0.00687566	splice	WDR1
exm37520	rs148732943	1	28595751	T	C	0.00092437	0.001349	0.0006163	1.19009	0.0643875	0.00687571	nonsynonymous	SESN2
exm889255	rs146809873	11	8942867	A	G	0.006323	0.005294	0.00707	0.936533	0.0242659	0.00688919	nonsynonymous	C11orf16
exm1513583	rs200221090	19	57984997	G	A	6.30199e-05	0.0001498	0	1.89104	0.235789	0.00689001	nonsynonymous	ZNF772
exm847589	rs61731928	10	100022548	A	G	0.000147071	0.0002998	3.626e-05	1.55936	0.164422	0.00689187	nonsynonymous	LOXL4
exm1247979	rs201361599	16	67221207	A	G	0.000210066	0.0003996	7.251e-05	1.44889	0.137239	0.00689565	stop	EXOC3L1
exm405649	rs149483745	4	74280852	T	G	8.40548e-05	0.0001999	0	1.77453	0.212348	0.00691476	nonsynonymous	ALB
exm933445	rs116940576	11	67250697	A	G	0.00107138	0.0007493	0.001305	0.852801	0.0589785	0.00693836	nonsynonymous	AIP
exm1423144	rs149789578	19	9578799	T	C	0.00039916	0.0006494	0.0002175	1.30023	0.0973485	0.00699843	nonsynonymous	ZNF560
exm561873	rs183792140	6	76412588	A	G	0.000987353	0.001648	0.0005076	1.1863	0.0633492	0.00700174	nonsynonymous	SENP6
exm1267758	rs34916016	16	88555502	G	C	4.20362e-05	0.0001	0	2.09548	0.274328	0.00700307	nonsynonymous	ZFPM1
exm34307	rs201801471	1	26603090	T	C	0.000168053	0	0.00029	0.651339	0.158983	0.00700354	nonsynonymous	CEP85
exm648287	rs143492177	7	105098241	A	G	6.30226e-05	0.0001499	0	1.95617	0.248859	0.00701247	nonsynonymous	PUS7
exm1177688	rs79245819	15	75500713	A	C	0.00821394	0.007143	0.008991	0.942404	0.022005	0.00702201	nonsynonymous	C15orf39
exm1344233	rs145349565	17	61571755	A	C	0.000462146	0.0007991	0.0002175	1.32518	0.104475	0.00704139	nonsynonymous	ACE
exm1049792	rs200172145	12	124862887	T	C	0.00212167	0.002647	0.00174	1.11963	0.0419397	0.00705194	nonsynonymous	NCOR2
exm337749	rs200765408	3	112546369	C	T	0.00113436	0.001498	0.0008701	1.16687	0.0573241	0.00709897	nonsynonymous	CD200R1L
exm2274991	rs118089415	18	7013962	A	C	0.000210075	0	0.0003626	0.700901	0.13213	0.00715187	nonsynonymous	LAMA1
exm1310571	rs199698435	17	30801826	A	G	0.000168053	0.0003496	3.626e-05	1.52055	0.155859	0.00717104	nonsynonymous	PSMD11
exm1431859	rs148952767	19	12936693	T	C	0.00428535	0.005194	0.003626	1.08542	0.030487	0.00717218	nonsynonymous	RTBDN
exm1280048	rs202161883	17	4113150	G	A	0.000189068	0.0003497	7.251e-05	1.50084	0.151014	0.00717388	nonsynonymous	ANKFY1
exm425373	rs141627277	4	140468118	T	C	0.000147053	0	0.0002538	0.644449	0.163416	0.00717523	nonsynonymous	SETD7
exm944705	rs202046911	11	78431418	G	A	0.000777278	0.0002498	0.00116	0.82345	0.072265	0.00718676	nonsynonymous	TENM4
exm557291	rs201412680	6	56420548	T	G	0.000147053	4.995e-05	0.0002175	0.639427	0.166371	0.00719094	nonsynonymous	DST|RNU6-71P
exm1300086	rs200146361	17	18043906	A	G	0.00258403	0.003447	0.001958	1.1103	0.0389384	0.00720664	nonsynonymous	MYO15A
exm546422	rs41273804	6	41899165	T	C	0.000105033	0.0001998	3.626e-05	1.645	0.1853	0.00722823	nonsynonymous	BYSL
exm771855	rs200064775	9	113530240	A	G	0.000210075	0.0003996	7.251e-05	1.43805	0.135255	0.00723282	nonsynonymous	MUSK
exm1191486	rs200603218	15	93173517	T	C	0.000273086	4.995e-05	0.0004351	0.729145	0.117646	0.00725219	stop	FAM174B
exm740965	rs200554713	9	17340873	A	G	0.000147053	0.0002997	3.626e-05	1.5527	0.163873	0.00725297	nonsynonymous	CNTLN
exm504959	rs35916027	5	175812257	T	C	0.00670112	0.005594	0.007505	0.93736	0.0240972	0.00726463	nonsynonymous	NOP16
exm247447	rs72677237	2	179482089	A	G	0.00636688	0.005398	0.00707	0.935207	0.0249541	0.00726502	nonsynonymous	MIR548N|TTN|TTN-AS1
exm332296	rs148371353	3	97668721	C	T	0.00033612	0.0001499	0.0004713	0.748436	0.107952	0.00726917	nonsynonymous	MINA
exm436126	rs139154209	4	184605957	T	G	0.00025209	4.995e-05	0.0003988	0.724992	0.119812	0.00727149	nonsynonymous	TRAPPC11
exm2180733	rs201201604	9	113194764	T	C	0.000252101	0.0003996	0.000145	1.39667	0.124499	0.00728564	nonsynonymous	SVEP1
exm944374	rs76853537	11	77961419	A	C	6.30623e-05	0.0001501	0	1.96412	0.251778	0.00733762	nonsynonymous	GAB2
exm544062	rs142328376	6	38854646	C	T	0.00636662	0.005297	0.007142	0.935582	0.024839	0.00734625	nonsynonymous	DNAH8
exm280225	rs144338731	2	239038917	T	C	0.00770944	0.006393	0.008665	0.942172	0.0222222	0.00734993	nonsynonymous	ESPNL
exm351268	rs202174230	3	132199295	A	G	0.00012604	0.0002997	0	1.59928	0.175187	0.00735543	nonsynonymous	DNAJC13
exm2274872	rs200494558	16	87678559	T	C	0.000210128	0.0003998	7.251e-05	1.41974	0.130779	0.00736396	nonsynonymous	JPH3
exm554593	rs151198392	6	51491843	T	C	0.000126072	0.0002498	3.626e-05	1.56878	0.168052	0.00737253	nonsynonymous	PKHD1
exm853479	rs201445645	10	105218235	A	C	0.000105104	0	0.0001813	0.592979	0.195147	0.00740709	nonsynonymous	CALHM1
exm258804	rs146720297	2	204571459	G	A	0.000420168	0.0005495	0.0003263	1.30058	0.0981427	0.00740957	nonsynonymous	CD28
exm284758	rs142582018	2	242572953	T	C	0.00042015	0.0007493	0.0001813	1.29522	0.0966032	0.00741097	nonsynonymous	THAP4
exm700188	rs74697155	8	49643960	A	G	0.00619696	0.005094	0.006997	0.93458	0.0252671	0.00741292	nonsynonymous	EFCAB1
exm1167117	rs202117436	15	62276168	A	G	6.30199e-05	0.0001498	0	1.8269	0.225066	0.00741701	stop	VPS13C
exm1058803	rs201915481	13	25745172	T	C	0.000105033	0.0002497	0	1.61881	0.179927	0.00742508	nonsynonymous	AMER2
exm312431	rs199885045	3	48668685	A	G	0.00130247	0.0008991	0.001595	0.866006	0.0537427	0.00743113	nonsynonymous	SLC26A6
exm142416	rs201373119	1	205497202	G	T	0.000903285	0.001249	0.0006526	1.18105	0.0621654	0.00743385	nonsynonymous	CDK18
exm830756	rs139479025	10	71880301	C	T	0.0022267	0.002597	0.001958	1.11671	0.0412423	0.00744024	nonsynonymous	AIFM2
exm1154608	rs116737895	15	42986042	T	G	0.000336149	0.0005995	0.000145	1.31753	0.103032	0.00744025	nonsynonymous	STARD9
exm1579118	rs143763248	21	46689795	T	C	0.000147053	0.0002498	7.251e-05	1.57739	0.170354	0.0074633	nonsynonymous	POFUT2
exm1562896	rs34979861	21	17250133	T	C	0.000588285	0.0001999	0.0008701	0.806644	0.0803199	0.00746817	nonsynonymous	USP25
exm197104	rs145883014	2	62450391	T	C	4.2015e-05	9.99e-05	0	2.28899	0.309758	0.00750848	nonsynonymous	B3GNT2
exm697930	rs10093583	8	41548003	C	T	0.00626235	0.007399	0.005438	1.06971	0.0252095	0.00751174	nonsynonymous	ANK1
exm513076	rs144055532	6	3019779	T	G	0.000168053	0.0002997	7.251e-05	1.54112	0.161799	0.00751436	nonsynonymous	NQO2
exm803613	rs199887535	9	140352207	A	G	0.00170154	0.002597	0.001051	1.1373	0.0481416	0.00752764	nonsynonymous	NSMF
exm1531676	rs140553865	20	30370180	T	C	0.000399143	0.0006494	0.0002175	1.29862	0.0977887	0.00753687	nonsynonymous	TPX2
exm956634	rs142759842	11	113629371	A	G	0.000210066	9.989e-05	0.00029	0.685348	0.141409	0.00754271	nonsynonymous	ZW10
exm833393	rs148088395	10	74100836	A	G	0.00428535	0.005194	0.003626	1.0847	0.0304354	0.00755623	nonsynonymous	DNAJB12
exm1237067	rs140508520	16	31500639	A	G	0.000210066	0	0.0003626	0.683338	0.142572	0.00756943	nonsynonymous	SLC5A2
exm368061	rs201329929	3	183883253	C	T	0.00018906	4.995e-05	0.00029	0.684502	0.141937	0.00757039	nonsynonymous	DVL3
exm1151247	rs145324222	15	41827128	A	G	6.30199e-05	0.0001498	0	1.92226	0.244939	0.00762996	nonsynonymous	RPAP1
exm1400302	rs117812723	19	1360408	T	C	0.00770944	0.006643	0.008484	0.943294	0.0218871	0.00764825	nonsynonymous	MUM1
exm600482	rs148450778	7	2749437	C	T	0.000630332	0.0008995	0.0004351	1.23022	0.0776927	0.00765755	nonsynonymous	AMZ1
exm1158176	rs138353181	15	45397993	A	G	0.0072893	0.008291	0.006562	1.06415	0.0233159	0.00766154	nonsynonymous	DUOX2
exm1560371	rs144974329	20	62328236	A	G	0.000147046	0.0002997	3.626e-05	1.50043	0.152196	0.0076764	nonsynonymous	RTEL1-TNFRSF6B|TNFRSF6B
exm327201	rs142366357	3	62153771	A	G	0.00012605	0.0002997	0	1.59178	0.174374	0.00767979	nonsynonymous	PTPRG
exm1131986	rs200686113	14	105356031	T	C	0.000567179	0.0007492	0.0004351	1.2299	0.0776422	0.00769351	nonsynonymous	CEP170B
exm191270	rs147790397	2	45826643	T	C	0.00632326	0.007393	0.005547	1.06831	0.0247946	0.00769518	nonsynonymous	SRBD1
exm325107	rs147283164	3	56683066	T	C	0.00203773	0.001898	0.002139	0.888676	0.0442849	0.00769668	nonsynonymous	FAM208A
exm421762	rs201350525	4	122078341	C	T	0.000294093	0.0005993	7.251e-05	1.35589	0.114245	0.00769934	nonsynonymous	TNIP3
exm317458	rs143602808	3	50311986	A	C	0.00304596	0.003596	0.002647	1.10151	0.0362838	0.00770655	nonsynonymous	SEMA3B
exm1344920	rs201604330	17	61902772	T	C	6.30199e-05	0.0001498	0	1.94353	0.249416	0.00771611	nonsynonymous	FTSJ3
exm355020	rs145462463	3	140397413	A	G	0.000273086	4.995e-05	0.0004351	0.734445	0.115864	0.00772577	splice	TRIM42
exm307663	rs34418657	3	46414784	T	G	0.000168053	0.0003496	3.626e-05	1.54189	0.162555	0.0077268	nonsynonymous	CCR5
exm914611	rs151260783	11	60268570	T	C	0.000882279	0.001299	0.0005801	1.19359	0.0664593	0.0077495	nonsynonymous	MS4A12
exm585014	rs200089730	6	148795255	G	A	0.00016806	0	0.00029	0.678798	0.145547	0.0077703	nonsynonymous	SASH1
exm932903	rs199697725	11	67177154	T	C	0.000168053	0.0002997	7.251e-05	1.49514	0.15113	0.00778073	nonsynonymous	TBC1D10C
exm1118394	rs202245705	14	79181288	C	T	0.00025208	4.995e-05	0.0003988	0.719966	0.123451	0.00778198	nonsynonymous	NRXN3
exm1098917	rs45500394	14	45571811	C	T	0.00115585	0.0015	0.0009064	1.16287	0.0566975	0.00778412	nonsynonymous	PRPF39
exm433513	rs201778236	4	169377257	A	G	6.30199e-05	0.0001498	0	2.09193	0.277359	0.00778795	nonsynonymous	DDX60L
exm1209969	rs202141775	16	3080997	A	G	0.00123939	0.001848	0.0007976	1.15864	0.0553421	0.00779802	nonsynonymous	CCDC64B
exm276795	rs34026756	2	234398065	T	C	0.000294093	0.0004995	0.000145	1.3738	0.119381	0.00780847	nonsynonymous	USP40
exm391820	rs150077815	4	20547709	T	C	6.30226e-05	0.0001499	0	1.94515	0.250213	0.00783531	nonsynonymous	SLIT2
exm73716	rs150615430	1	89834252	T	C	0.000273109	0.0004496	0.000145	1.38447	0.122347	0.00783838	nonsynonymous	GBP6
exm2272438	rs11863667	16	57140438	T	G	0.00478951	0.005943	0.003952	1.07893	0.0285756	0.00784602	aimList	CPNE2
exm975473	rs147986638	12	4459031	T	C	0.000273121	0.0004496	0.000145	1.35939	0.11552	0.00786351	nonsynonymous	C12orf5
exm707512	rs150855563	8	82196144	T	C	6.30332e-05	0.0001499	0	1.90465	0.24246	0.00787616	nonsynonymous	FABP5
exm654093	rs148490443	7	123119922	T	C	0.000714226	0.0004495	0.0009064	0.821909	0.0738061	0.00787709	nonsynonymous	IQUB
exm1500160	rs143951651	19	53269486	T	C	0.00172262	0.001349	0.001994	0.883953	0.0464318	0.00789305	nonsynonymous	ZNF600
exm393026	rs112461275	4	25673231	G	T	0.000315126	0.0004995	0.0001813	1.35222	0.113584	0.00789321	nonsynonymous	SLC34A2
exm520689	rs9885914	6	25600772	C	T	0.00144946	0.001998	0.001051	1.15103	0.0529468	0.00789362	nonsynonymous	LRRC16A
exm1058949	rs140200991	13	25893488	G	A	6.30623e-05	0.0001501	0	1.91157	0.243918	0.00789956	splice	NUPL1
exm369413	rs148110430	3	184101429	T	C	0.000966387	0.0005995	0.001233	0.84232	0.0646064	0.00790737	splice	CHRD
exm191237	rs149307402	2	45801791	C	G	0.000210102	0.0003997	7.251e-05	1.44702	0.139142	0.00791636	nonsynonymous	SRBD1
exm609481	rs35499907	7	23300255	A	G	0.000273086	9.989e-05	0.0003988	0.736503	0.115198	0.00793257	nonsynonymous	GPNMB
exm2067952	rs16892134	4	15539735	T	C	4.2015e-05	9.99e-05	0	2.31707	0.316611	0.00795287	nonsynonymous	CC2D2A
exm635884	rs144262262	7	95222201	C	T	0.00245788	0.003197	0.001922	1.11282	0.0403061	0.00799733	nonsynonymous	PDK4
exm659494	rs138670083	7	134719165	T	C	0.00292017	0.004146	0.00203	1.10307	0.0369923	0.00800401	nonsynonymous	AGBL3
exm947818	rs189080743	11	92590401	C	T	8.40266e-05	0	0.000145	0.589855	0.199185	0.00804473	nonsynonymous	FAT3
exm1453722	rs201222933	19	33878347	G	A	8.40266e-05	0.0001998	0	1.76617	0.214665	0.00805427	nonsynonymous	PEPD
exm713497	rs201028777	8	103251007	A	G	0.00281489	0.003346	0.002429	1.10533	0.0378173	0.00809189	nonsynonymous	RRM2B
exm975648	rs61731945	12	4655498	G	A	0.000105046	0	0.0001813	0.625264	0.177458	0.00814131	nonsynonymous	RAD51AP1
exm863548	rs201711904	10	127350519	C	T	0.000105033	0.0002497	0	1.8909	0.240765	0.00814613	nonsynonymous	TEX36
exm1553943	rs145693547	20	58330363	T	C	0.00016806	0.0002997	7.251e-05	1.52771	0.160197	0.00816151	nonsynonymous	PHACTR3
exm470842	rs200538052	5	111541186	G	C	0.000441399	0.0002001	0.0006163	0.790567	0.0888656	0.00818117	nonsynonymous	EPB41L4A
exm378883	rs62295357	4	629702	C	T	0.00806689	0.006943	0.008883	0.943621	0.021963	0.00823706	nonsynonymous	PDE6B
exm446620	rs148597377	5	17275936	C	G	0.000441176	0.0006494	0.00029	1.28076	0.0936729	0.00824916	nonsynonymous	BASP1
exm523761	rs58690463	6	27368874	C	T	6.30385e-05	0.0001499	0	1.89739	0.242458	0.00825135	nonsynonymous	ZNF391
exm1014419	rs201098412	12	57167752	T	C	0.000420133	0.0006493	0.0002538	1.27574	0.0922338	0.00828341	nonsynonymous	HSD17B6
exm494508	rs114665866	5	149361245	A	G	0.00012604	0.0002497	3.626e-05	1.56891	0.170634	0.00830358	nonsynonymous	SLC26A2
exm1281587	rs149515162	17	4712825	T	C	0.00245778	0.002547	0.002393	0.898183	0.0406891	0.00831378	nonsynonymous	PLD2
exm981815	rs199850652	12	8692510	T	C	0.00012604	0.0002997	0	1.62258	0.183448	0.0083283	stop	CLEC4E
exm660003	rs200947877	7	135304309	T	C	0.000525188	0.0001998	0.0007614	0.80145	0.083903	0.00834053	nonsynonymous	NUP205
exm1518672	NA	20	1145119	T	C	0.000714286	0.0002997	0.001015	0.822619	0.0740515	0.00836831	splice	PSMF1
exm508842	rs61740657	5	178310142	A	G	0.00875977	0.007342	0.009789	0.946272	0.020947	0.00837863	nonsynonymous	ZNF354B
exm389049	rs200376379	4	8608572	T	C	0.000168053	0.0003496	3.626e-05	1.46904	0.145891	0.00838166	nonsynonymous	CPZ
exm857697	rs62641717	10	116060317	A	T	4.20133e-05	9.989e-05	0	2.23223	0.304647	0.00839301	nonsynonymous	AFAP1L2
exm1560209	rs150461578	20	62322188	A	C	0.00153348	0.001049	0.001885	0.876272	0.0501119	0.00839673	nonsynonymous	RTEL1|RTEL1-TNFRSF6B
exm1745665	rs200848625	1	200709059	G	A	0.00025208	0.0003996	0.000145	1.37308	0.120331	0.00841744	nonsynonymous	CAMSAP2
exm593892	rs77703807	6	166572039	A	G	4.20168e-05	9.991e-05	0	2.12254	0.285638	0.00841747	nonsynonymous	T
exm583295	rs138290108	6	143816924	C	T	4.20362e-05	0.0001	0	2.27759	0.3124	0.00841791	nonsynonymous	FUCA2
exm820817	rs199874536	10	43651204	C	G	0.000441269	0.0006497	0.00029	1.2811	0.0940196	0.00841964	nonsynonymous	CSGALNACT2
exm1157183	rs140275997	15	44109452	T	C	4.20168e-05	0	7.251e-05	0.430989	0.319533	0.00843679	nonsynonymous	MFAP1
exm131873	rs150188026	1	186140508	A	G	0.000105033	0	0.0001813	0.623693	0.179232	0.00843868	nonsynonymous	HMCN1|MIR548F1
exm1516841	rs11550924	19	58982131	T	C	0.000336106	9.989e-05	0.0005076	0.752782	0.107825	0.00844561	nonsynonymous	ZNF324
exm1555486	rs147777385	20	60887230	T	C	0.000168053	4.995e-05	0.0002538	0.673037	0.150343	0.00844653	splice	LAMA5
exm2273689	rs60042414	1	151263026	A	G	6.30199e-05	0.0001498	0	1.874	0.238608	0.00848202	nonsynonymous	ZNF687
exm118700	rs36108216	1	161970046	C	T	0.0072479	0.008243	0.006526	1.06222	0.0229316	0.00848647	nonsynonymous	OLFML2B
exm158551	rs186591198	1	231335934	A	G	0.00228972	0.001648	0.002755	0.8972	0.0412152	0.00849008	nonsynonymous	TRIM67
exm398552	rs201653865	4	48530238	A	C	0.00357128	0.004396	0.002973	1.0898	0.0326787	0.00850172	nonsynonymous	FRYL
exm477786	rs200858773	5	132437472	C	T	0.000189163	0.0003501	7.251e-05	1.45295	0.141974	0.00850275	nonsynonymous	HSPA4
exm103849	rs144385115	1	154184993	T	C	0.00691118	0.005943	0.007614	0.939061	0.0239014	0.00852318	nonsynonymous	C1orf43
exm609244	rs200744437	7	22999898	A	G	0.00018906	0.0002997	0.0001088	1.45302	0.142137	0.00856946	nonsynonymous	FAM126A
exm1319832	rs200184422	17	39115034	T	C	6.30226e-05	0.0001499	0	1.87252	0.238646	0.00857565	nonsynonymous	KRT39
exm333239	rs199992795	3	98518346	G	A	0.000168053	0.0002997	7.251e-05	1.48252	0.14981	0.00858136	nonsynonymous	DCBLD2
exm1379042	rs61751705	18	21495347	A	C	0.00142845	0.001998	0.001015	1.14476	0.0514587	0.00860937	nonsynonymous	LAMA3
exm1494441	rs148042918	19	50939982	A	G	0.000273086	0	0.0004713	0.736672	0.116345	0.00861941	nonsynonymous	MYBPC2
exm939445	rs141776297	11	72945799	C	T	0.00142845	0.002098	0.0009426	1.14517	0.0516135	0.00863145	nonsynonymous	P2RY2
exm1391706	rs115661457	18	65181101	G	A	0.000462146	0.0008491	0.0001813	1.27174	0.0915363	0.00863697	nonsynonymous	DSEL
exm750318	rs138582531	9	35906560	A	C	0.00178579	0.001299	0.002139	0.884824	0.0466066	0.00865217	nonsynonymous	HRCT1
exm973199	rs112805900	12	668548	A	G	0.0015965	0.002198	0.00116	1.13968	0.049806	0.00866141	nonsynonymous	B4GALNT3
exm115652	rs146742224	1	160165695	A	C	0.00042015	0.0001998	0.0005801	0.783293	0.0930504	0.00866726	nonsynonymous	CASQ1
exm275134	rs201165880	2	233272305	T	C	0.000105033	0.0001998	3.626e-05	1.62046	0.183897	0.00866731	splice	ALPPL2
exm88763	rs140008988	1	119584935	T	C	0.000126061	0.0002498	3.626e-05	1.56506	0.170698	0.00868853	nonsynonymous	WARS2
exm949751	rs201299551	11	95712527	G	A	0.000147046	0.0002497	7.251e-05	1.52078	0.159776	0.00869523	nonsynonymous	MAML2
exm1522204	rs143459734	20	3672741	A	G	0.000147065	4.996e-05	0.0002175	0.658548	0.159212	0.00869922	nonsynonymous	SIGLEC1
exm606344	rs200611733	7	12420201	T	G	0.000231073	4.995e-05	0.0003626	0.714618	0.12807	0.00869985	stop	VWDE
exm624533	rs140476927	7	70800596	A	G	0.00012604	0.0002497	3.626e-05	1.59787	0.178712	0.00872872	nonsynonymous	WBSCR17
exm554214	rs75675396	6	49701456	C	G	0.00239596	0.0023	0.002465	0.898433	0.040852	0.00874857	nonsynonymous	CRISP3
exm997944	rs201953356	12	48381440	A	G	8.40301e-05	0	0.000145	0.586148	0.20376	0.00875118	nonsynonymous	COL2A1
exm700251	rs147780932	8	51314877	G	T	0.00012604	0.0002997	0	1.60404	0.180279	0.00876484	nonsynonymous	SNTG1
exm1383196	rs623558	18	33780020	A	G	4.20168e-05	9.991e-05	0	2.22822	0.305686	0.00876747	nonsynonymous	MOCOS
exm246510	rs142874389	2	179438077	T	C	0.000189171	0	0.0003263	0.701893	0.135082	0.00878161	nonsynonymous	MIR548N|TTN|TTN-AS1
exm1351318	rs150710001	17	72308180	T	G	0.000735294	0.001049	0.0005076	1.21161	0.0733151	0.00884224	nonsynonymous	DNAI2
exm1965039	rs201666703	20	36760744	T	C	4.2015e-05	9.99e-05	0	2.03466	0.271342	0.00884877	nonsynonymous	TGM2
exm382458	rs148212034	4	2242450	T	C	6.30199e-05	0.0001498	0	1.83684	0.232271	0.00884921	nonsynonymous	HAUS3
exm149736	rs140914245	1	218478430	G	A	0.000147046	0.0002997	3.626e-05	1.5689	0.172047	0.00885135	nonsynonymous	RRP15
exm564586	rs200710565	6	87970251	G	A	0.000378151	0.0005995	0.0002175	1.30846	0.102705	0.00885233	nonsynonymous	ZNF292
exm1293044	rs145662842	17	9489128	T	C	0.000189084	4.996e-05	0.00029	0.688051	0.142844	0.00885793	nonsynonymous	WDR16
exm886887	rs183362075	11	6806749	T	C	0.000210075	0.0003996	7.251e-05	1.44283	0.140068	0.00886192	nonsynonymous	OR2AG1
exm370746	rs184429395	3	186272512	C	T	0.00132342	0.002048	0.0007976	1.15332	0.054505	0.00886958	nonsynonymous	TBCCD1
exm1674577	rs201409861	10	129867956	T	C	8.40301e-05	0.0001998	0	1.7375	0.211097	0.00886986	splice	PTPRE
exm1242526	rs138281575	16	56867237	A	G	0.00105033	0.0006493	0.001341	0.852885	0.0608063	0.00887029	nonsynonymous	NUP93
exm732499	rs199539352	8	145689685	T	C	4.20133e-05	9.989e-05	0	2.26067	0.311839	0.00890581	nonsynonymous	CYHR1
exm113471	rs147682709	1	158670285	G	C	0.00117652	0.0006994	0.001523	0.861929	0.0568092	0.00891077	nonsynonymous	OR6K2
exm1398864	rs144852598	19	1047169	C	T	0.000630252	0.0002997	0.0008701	0.816916	0.0773202	0.00891387	nonsynonymous	ABCA7
exm1473911	rs34996020	19	42930721	A	G	0.00672212	0.005794	0.007396	0.938824	0.0241394	0.00891951	nonsynonymous	LIPE|LIPE-AS1
exm1157528	rs140824939	15	44865000	C	T	0.00378167	0.003048	0.004314	0.919534	0.0321001	0.00896652	nonsynonymous	SPG11
exm853257	rs200173780	10	105198457	A	G	0.00018906	0.0002997	0.0001088	1.4414	0.139925	0.00897741	nonsynonymous	PDCD11
exm4847	rs201687693	1	1887195	T	G	8.40266e-05	0.0001998	0	1.75693	0.215854	0.00903135	nonsynonymous	KIAA1751
exm1292714	rs200028186	17	8732235	C	T	0.00128162	0.0009493	0.001523	0.86827	0.0541165	0.00904964	nonsynonymous	PIK3R6
exm1381057	rs145720587	18	29046573	T	C	0.000168053	0.0002497	0.0001088	1.48886	0.152503	0.0090584	nonsynonymous	DSG3
exm1020047	rs201673783	12	66859110	C	T	0.000924292	0.001299	0.0006526	1.18415	0.0647691	0.00906467	nonsynonymous	GRIP1
exm12036	rs199945510	1	9324108	A	G	0.000588186	0.000899	0.0003626	1.24183	0.0830208	0.0090845	nonsynonymous	H6PD
exm1305191	rs139350436	17	26686356	A	G	0.000147046	0	0.0002538	0.65076	0.1647	0.00909483	nonsynonymous	TMEM199
exm497003	rs148641194	5	150897192	T	C	4.20133e-05	9.989e-05	0	2.14549	0.29266	0.00909709	nonsynonymous	FAT2
exm1152154	rs199962342	15	42135893	T	C	0.000315126	0.0004496	0.0002175	1.33302	0.110217	0.00910639	stop	JMJD7-PLA2G4B|PLA2G4B
exm242113	rs200008075	2	172935747	G	A	0.000798286	0.001249	0.0004713	1.20349	0.071024	0.00910786	nonsynonymous	METAP1D
exm1419865	rs146942346	19	8841727	T	C	4.20133e-05	9.989e-05	0	2.27397	0.315007	0.00910803	nonsynonymous	OR2Z1
exm62980	rs147388964	1	56962264	T	C	0.000336191	0.0006997	7.251e-05	1.34714	0.114293	0.00912828	nonsynonymous	PPAP2B
exm98338	rs200259694	1	152128139	G	T	0.000399143	0.0001499	0.0005801	0.773464	0.0985342	0.00913479	nonsynonymous	RPTN
exm911145	rs141990229	11	57261522	A	G	0.00105033	0.001498	0.0007251	1.17308	0.0612461	0.0091514	nonsynonymous	SLC43A1
exm1099290	rs144745896	14	45696948	G	A	8.40266e-05	0.0001998	0	1.8015	0.225841	0.00915194	nonsynonymous	MIS18BP1
exm363153	rs75218075	3	167320010	G	A	0.00130247	0.001948	0.0008339	1.15456	0.0551514	0.00916169	nonsynonymous	WDR49
exm776464	rs145202780	9	119413854	T	G	4.20186e-05	9.992e-05	0	2.20019	0.302611	0.00916595	nonsynonymous	ASTN2
exm238971	rs201031516	2	168100020	A	C	8.40266e-05	0.0001998	0	1.78492	0.222428	0.00919327	nonsynonymous	XIRP2
exm690538	rs144212581	8	25156496	C	T	0.000693336	0.0002998	0.0009789	0.824371	0.0741516	0.00919808	nonsynonymous	DOCK5
exm322052	rs150583969	3	52551981	A	G	0.00130241	0.001798	0.0009426	1.15003	0.0536765	0.00920845	nonsynonymous	STAB1
exm495943	rs202224903	5	150029501	C	T	0.000630252	0.0003497	0.0008339	0.816207	0.0780098	0.00923173	nonsynonymous	SYNPO
exm1069988	rs183044693	13	52544796	T	G	0.000609218	0.001049	0.00029	1.24418	0.0839262	0.00923483	nonsynonymous	ATP7B
exm1611670	rs142030651	22	41513727	A	G	0.00890943	0.0102	0.007976	1.05587	0.0208846	0.00923973	nonsynonymous	EP300
exm420633	rs78812192	4	118975269	T	C	0.00451719	0.005246	0.003988	1.07818	0.02892	0.00924214	nonsynonymous	NDST3
exm450247	rs2032892	5	36677083	C	G	0.00640783	0.005895	0.00678	0.937668	0.024732	0.00926086	nonsynonymous	SLC1A3
exm854160	rs148601977	10	105811266	T	C	0.000210075	0.0003996	7.251e-05	1.41733	0.134029	0.00926219	nonsynonymous	COL17A1
exm1539709	rs147058267	20	36631136	T	C	0.00012604	0.0002997	0	1.58864	0.177891	0.00926712	nonsynonymous	TTI1
exm146511	rs72751436	1	210857261	A	G	0.000147046	0.0002997	3.626e-05	1.57444	0.174511	0.00929616	nonsynonymous	KCNH1
exm1345263	rs199647188	17	61988159	A	G	6.30252e-05	0.0001499	0	1.97817	0.262294	0.00930072	nonsynonymous	CSHL1
exm861250	rs200197716	10	123970860	T	C	8.40266e-05	0	0.000145	0.584071	0.206809	0.00931857	nonsynonymous	TACC2
exm137077	rs34704938	1	201282469	A	G	0.000483153	0.0007492	0.00029	1.28812	0.0974115	0.00934571	nonsynonymous	PKP1
exm352304	rs149351332	3	133547639	A	G	0.00123939	0.0006992	0.001631	0.863246	0.0566167	0.00939314	nonsynonymous	RAB6B
exm525817	rs202129682	6	29342631	T	C	0.000399126	0.0005993	0.0002538	1.2901	0.0980947	0.00941402	nonsynonymous	OR12D3
exm1064514	rs143571375	13	39433637	T	C	0.00102933	0.0005494	0.001378	0.851775	0.0617934	0.00942392	nonsynonymous	FREM2
exm1205525	rs147992238	16	2142103	G	C	0.00117652	0.0006994	0.001523	0.863321	0.0566118	0.00942934	nonsynonymous	PKD1
exm387875	rs201234988	4	7802347	T	C	0.000273098	0.0004496	0.000145	1.37398	0.122392	0.00943551	nonsynonymous	AFAP1
exm336557	rs150017735	3	110852637	T	C	0.000378119	0.0006992	0.000145	1.30017	0.101122	0.00943735	nonsynonymous	PVRL3
exm1397056	rs137941376	19	746350	T	C	0.00216396	0.002698	0.001777	1.11486	0.0418897	0.00944423	nonsynonymous	PALM
exm1008458	rs142953883	12	53700853	T	C	0.00373918	0.003296	0.004061	0.918603	0.0327124	0.00944898	nonsynonymous	C12orf10
exm1491511	rs61760904	19	50139932	T	C	0.00891093	0.0099	0.008194	1.05611	0.0210428	0.00947892	nonsynonymous	RRAS
exm831852	rs147860288	10	72633115	C	T	0.000105051	0.0002498	0	1.70541	0.205786	0.00948675	nonsynonymous	SGPL1
exm615624	rs140579551	7	39379589	T	C	2.10066e-05	4.995e-05	0	2.74352	0.389081	0.00948918	nonsynonymous	POU6F2
exm880434	rs201466902	11	4112930	T	C	0.000294105	0.0005495	0.0001088	1.31415	0.10533	0.00949663	nonsynonymous	STIM1
exm246013	rs199501185	2	179422801	A	G	0.00012604	0.0002997	0	1.561	0.171767	0.0095251	nonsynonymous	MIR548N|TTN|TTN-AS1
exm1014673	rs200578946	12	57397176	T	C	6.30199e-05	0	0.0001088	0.520943	0.251584	0.00954114	nonsynonymous	ZBTB39
exm143508	rs12059562	1	206665052	T	C	0.00285702	0.003746	0.002212	1.10102	0.0371309	0.00954639	nonsynonymous	IKBKE
exm97782	rs201923457	1	152006171	G	A	8.40301e-05	0	0.000145	0.53722	0.239779	0.00956053	nonsynonymous	S100A11
exm1442317	rs144978205	19	17516239	G	A	0.000378119	9.989e-05	0.0005801	0.771085	0.100324	0.00956514	nonsynonymous	BST2
exm727412	rs149195471	8	144732092	C	T	0.0022267	0.001498	0.002755	0.896799	0.0420373	0.00956688	nonsynonymous	ZNF623
exm502411	rs145431689	5	169015458	C	A	0.00012604	0	0.0002175	0.64563	0.168893	0.00958172	nonsynonymous	SPDL1
exm786144	rs150025953	9	131475625	T	C	0.00186967	0.002747	0.001233	1.12914	0.0468895	0.0095884	nonsynonymous	PKN3
exm1367283	rs35789723	17	79612621	T	C	0.00306723	0.003946	0.002429	1.09561	0.0352589	0.0096057	nonsynonymous	TSPAN10
exm919266	rs142782985	11	62446179	G	C	0.00346755	0.00395	0.003118	1.08914	0.0329732	0.00960797	nonsynonymous	UBXN1
exm1128407	rs149300055	14	102514328	A	G	0.000420133	0.0001998	0.0005801	0.782641	0.094664	0.00962674	nonsynonymous	DYNC1H1
exm1889987	rs140603047	17	45291165	C	T	4.20433e-05	0.0001001	0	2.24862	0.313	0.00962922	splice	MYL4
exm899671	rs139767479	11	34154579	A	G	0.000693219	0.0004495	0.0008701	0.819921	0.0767058	0.00964166	nonsynonymous	NAT10
exm537320	rs144962928	6	32974966	A	G	0.000924292	0.001299	0.0006526	1.18041	0.0640779	0.00964284	nonsynonymous	HLA-DOA
exm1211861	rs147492092	16	3640985	A	G	0.000378135	0.0006494	0.0001813	1.30811	0.103775	0.00964996	nonsynonymous	SLX4
exm1213499	rs200324271	16	4475911	C	A	2.1019e-05	5.002e-05	0	3.24563	0.454937	0.00965764	nonsynonymous	DNAJA3
exm202491	rs73945001	2	73675110	C	T	0.00153355	0.0008991	0.001994	0.879148	0.0497734	0.00965979	nonsynonymous	ALMS1
exm1213458	rs34983953	16	4455553	C	G	2.10084e-05	4.996e-05	0	3.24534	0.454937	0.00966304	nonsynonymous	CORO7|CORO7-PAM16
exm1213457	rs17137007	16	4455535	T	C	2.10075e-05	4.995e-05	0	3.24534	0.454937	0.00966321	nonsynonymous	CORO7|CORO7-PAM16
exm1213509	rs140443878	16	4476045	C	T	2.10066e-05	4.995e-05	0	3.24531	0.454937	0.00966357	nonsynonymous	DNAJA3
exm1359903	rs9895373	17	76121004	A	G	0.00172269	0.002548	0.001124	1.13251	0.0480957	0.00967213	nonsynonymous	TMC6
exm1272934	rs192936347	16	90130109	G	A	0.00016806	0.0002997	7.251e-05	1.47223	0.14953	0.00969205	nonsynonymous	PRDM7
exm856386	rs201282205	10	115336912	C	T	0.0003151	0.0005494	0.000145	1.33042	0.110398	0.00970897	nonsynonymous	HABP2
exm420199	rs200605861	4	114280028	C	A	6.30199e-05	0.0001498	0	1.86331	0.240671	0.00971224	nonsynonymous	ANK2
exm1091111	rs61744308	14	24002201	T	C	0.00025208	0.0003996	0.000145	1.38148	0.124972	0.00971513	nonsynonymous	THTPA|ZFHX2
exm1311103	rs201413456	17	32955650	T	C	0.000168053	0.0002997	7.251e-05	1.485	0.152918	0.00971544	nonsynonymous	TMEM132E
exm851315	rs61756436	10	103899659	G	A	0.00552475	0.005094	0.005837	0.932993	0.0268248	0.00972225	nonsynonymous	PPRC1
exm932156	rs200243968	11	66811214	A	G	8.40266e-05	0.0001998	0	1.74806	0.216077	0.0097448	nonsynonymous	SYT12
exm239310	rs187579128	2	168114624	T	G	0.000147046	0.0002497	7.251e-05	1.56484	0.173342	0.00978811	nonsynonymous	XIRP2
exm272294	rs199807950	2	228217240	T	C	4.20221e-05	9.994e-05	0	2.18836	0.303186	0.00979265	nonsynonymous	MFF
exm1310739	rs199663238	17	31107783	G	A	0.000441139	0.0002497	0.0005801	0.792365	0.0901153	0.00980558	nonsynonymous	MYO1D
exm1206776	rs201091044	16	2258575	A	G	0.00382433	0.004548	0.003299	1.08603	0.0319592	0.00981055	nonsynonymous	MLST8
exm805861	rs201639089	10	1284249	A	G	4.20292e-05	9.998e-05	0	2.13155	0.293107	0.00981816	nonsynonymous	ADARB2
exm228940	rs201000665	2	133542508	C	T	0.000252111	0.0003997	0.000145	1.38337	0.125736	0.00985137	nonsynonymous	NCKAP5
exm55527	rs201008298	1	46086649	T	C	0.000714586	0.00105	0.0004713	1.20137	0.0710876	0.00985843	nonsynonymous	CCDC17
exm838826	rs138448848	10	88260150	T	C	0.000189084	0.0002997	0.0001088	1.46731	0.148593	0.00986907	nonsynonymous	WAPAL
exm424571	rs200122043	4	129793242	A	G	0.00136543	0.001099	0.001559	0.872986	0.0526759	0.00991679	nonsynonymous	JADE1
exm435583	rs192269513	4	183676061	A	G	0.000105033	0.0001998	3.626e-05	1.63265	0.190103	0.00991898	nonsynonymous	TENM3
exm175935	rs146133928	2	21239443	T	C	0.000189068	0.0002997	0.0001088	1.47272	0.150139	0.00992765	nonsynonymous	APOB
exm732894	rs200479839	8	145730401	T	C	6.30199e-05	0.0001498	0	1.80697	0.229532	0.00994763	nonsynonymous	GPT
exm419321	rs148990093	4	113353588	T	C	0.00050418	0.0003497	0.0006163	0.80004	0.0865494	0.00994777	nonsynonymous	ALPK1
exm1397226	rs143026376	19	758474	T	C	4.21106e-05	0.0001004	0	2.07033	0.28236	0.00995951	nonsynonymous	MISP
exm686435	rs61731076	8	20035990	G	A	9.92999e-05	0.000315	0	2.04447	0.277572	0.00998328	nonsynonymous	SLC18A1
exm1048851	rs192953970	12	124330148	T	C	0.00025208	0.0004495	0.0001088	1.36648	0.121202	0.00999024	splice	DNAH10
exm1300819	rs141198585	17	18155405	T	C	6.30305e-05	0.0001499	0	1.91625	0.252563	0.0100214	nonsynonymous	FLII
exm1039757	rs60284450	12	113645916	T	C	0.00140744	0.001948	0.001015	1.14204	0.0515833	0.0100278	nonsynonymous	IQCD
exm467565	rs200961845	5	94814038	C	T	6.30199e-05	0.0001498	0	1.83837	0.236489	0.0100335	nonsynonymous	TTC37
exm1042374	rs201214475	12	120156206	T	C	0.000462146	0.0001998	0.0006526	0.796307	0.0884757	0.010042	nonsynonymous	CIT
exm984067	rs115431840	12	10999891	C	G	0.000756271	0.0004496	0.0009789	0.815792	0.0790895	0.0100457	nonsynonymous	PRH1-PRR4|PRR4
exm41204	rs138055320	1	33236483	A	G	0.00611293	0.004945	0.006961	0.936719	0.0253978	0.0100547	nonsynonymous	KIAA1522
exm1141188	rs148108126	15	22862978	T	C	0.00390723	0.004545	0.003444	1.08407	0.0313622	0.0100573	nonsynonymous	TUBGCP5
exm1492062	rs113511313	19	50216842	G	A	0.0058611	0.006793	0.005185	1.06834	0.0256922	0.0100772	nonsynonymous	CPT1C
exm1238374	rs145682279	16	48167618	T	C	0.000420133	0.0006493	0.0002538	1.27873	0.0955523	0.0100781	nonsynonymous	ABCC12
exm94645	rs200051260	1	150484020	A	G	0.000399126	0.0001998	0.0005438	0.781944	0.0955956	0.0100807	nonsynonymous	ECM1
exm59523	rs201809575	1	52941000	G	A	0.00010506	0.0002499	0	1.64827	0.194243	0.0100917	nonsynonymous	ZCCHC11
exm1445688	rs146027258	19	18710416	T	C	0.0019537	0.001399	0.002357	0.891526	0.0446373	0.0101024	nonsynonymous	CRLF1
exm248728	rs201437752	2	179605212	A	G	0.00151248	0.000949	0.001922	0.87763	0.0507449	0.0101032	nonsynonymous	TTN
exm678444	rs201200691	8	2818703	A	G	0.00012604	0.0002497	3.626e-05	1.52463	0.163973	0.0101087	nonsynonymous	CSMD1
exm516210	rs61741855	6	10877397	T	C	0.000861272	0.001099	0.0006889	1.18806	0.0669976	0.01011	nonsynonymous	GCM2
exm824721	rs141198160	10	50960186	A	G	4.20133e-05	9.989e-05	0	2.141	0.296117	0.0101446	nonsynonymous	OGDHL
exm908346	rs202197508	11	55681514	A	G	0.00012604	0.0002497	3.626e-05	1.59031	0.180468	0.010149	nonsynonymous	OR5W2
exm1505598	rs200440541	19	55144501	T	G	4.20186e-05	9.992e-05	0	2.13716	0.295439	0.0101501	nonsynonymous	LILRB1
exm1383214	rs199870151	18	33783113	T	C	0.00012604	0.0002997	0	1.54708	0.16979	0.0101683	nonsynonymous	MOCOS
exm1085241	rs151178006	14	21058880	T	G	0.000798252	0.0003996	0.001088	0.838417	0.0685852	0.01018	nonsynonymous	RNASE12
exm543994	rs113909197	6	38838204	C	T	0.00298307	0.003696	0.002465	1.09829	0.0364969	0.010206	nonsynonymous	DNAH8
exm544186	rs138016358	6	38897350	A	G	0.00298294	0.003696	0.002465	1.09828	0.0364969	0.0102146	nonsynonymous	DNAH8|LOC100131047
exm19495	rs146054764	1	15832495	C	A	0.00270986	0.003296	0.002284	1.09956	0.0369588	0.0102293	nonsynonymous	CASP9
exm853494	rs201773178	10	105218363	G	A	0.000147046	0.0002997	3.626e-05	1.53178	0.16608	0.0102394	nonsynonymous	CALHM1
exm333098	rs114462906	3	98251272	C	A	0.000609193	0.0004495	0.0007251	0.817251	0.0786007	0.0102429	nonsynonymous	GPR15
exm1418098	rs139306099	19	8160379	A	G	0.000210119	0.0004498	3.626e-05	1.42347	0.137554	0.0102598	nonsynonymous	FBN3
exm721596	rs147265782	8	133764160	T	C	0.000210075	9.99e-05	0.00029	0.705561	0.135942	0.010302	nonsynonymous	TMEM71
exm705597	rs145832461	8	71646036	T	C	0.000609218	0.0002498	0.0008701	0.824049	0.0754384	0.0103076	nonsynonymous	XKR9
exm1544331	rs2233104	20	43926614	A	G	0.00390723	0.003296	0.004351	0.921983	0.0316708	0.0103241	nonsynonymous	MATN4
exm787357	rs149976737	9	131848488	A	G	0.0015755	0.002397	0.0009789	1.14037	0.0512156	0.0103286	nonsynonymous	DOLPP1
exm39019	rs142100553	1	31660926	A	G	0.00111335	0.001648	0.0007251	1.16415	0.0592644	0.0103308	nonsynonymous	NKAIN1
exm1091184	rs148525847	14	24031217	A	G	0.000168124	0.0004	0	1.52361	0.164236	0.0103505	nonsynonymous	AP1G2|LOC102724814
exm2250705	rs142706183	12	132561972	A	G	0.00373918	0.003346	0.004024	0.921135	0.0320412	0.0103517	synonymous	EP400
exm1272193	rs13338056	16	89940232	G	T	0.00107134	0.0005993	0.001414	0.851507	0.0627076	0.0103635	nonsynonymous	TCF25
exm236036	rs146287694	2	160843813	T	C	0.000462146	0.0007991	0.0002175	1.27705	0.0954032	0.0103678	nonsynonymous	PLA2R1
exm745659	rs200530506	9	33313688	C	G	0.000210137	4.999e-05	0.0003263	0.712897	0.132024	0.0103678	nonsynonymous	NFX1
exm1207624	rs146438723	16	2498978	T	C	0.0019537	0.001499	0.002284	0.892364	0.0444276	0.0103683	splice	CCNF
exm1330791	rs145837446	17	43922409	G	A	0.00199563	0.002647	0.001523	1.12162	0.0447845	0.0103801	nonsynonymous	MAPT-AS1|SPPL2C
exm1324430	rs146799286	17	40556955	G	A	0.00201672	0.001598	0.00232	0.8933	0.0440296	0.0103872	nonsynonymous	PTRF
exm1368	rs199499080	1	986998	G	C	0.000441176	0.0007493	0.0002175	1.27309	0.0942212	0.0103911	nonsynonymous	AGRN
exm1343731	rs199705946	17	60879026	G	A	0.000273098	0.0001998	0.0003263	0.735197	0.120063	0.0104034	nonsynonymous	MARCH10|MIR548W
exm1251233	rs147735327	16	68156834	C	T	4.20133e-05	9.989e-05	0	2.04563	0.279368	0.0104108	nonsynonymous	NFATC3
exm486363	rs35245446	5	140559891	A	C	0.000126061	0.0002498	3.626e-05	1.54744	0.170441	0.0104197	nonsynonymous	PCDHB8
exm332898	rs58422508	3	98109709	C	T	0.000651261	0.0004996	0.0007614	0.821542	0.076741	0.0104223	nonsynonymous	OR5K3
exm485338	rs2233592	5	140432223	T	C	0.00012604	0.0002497	3.626e-05	1.5474	0.170441	0.0104231	nonsynonymous	LOC101926905|PCDHB1
exm332915	rs73854830	3	98110038	C	T	0.000651288	0.0004996	0.0007614	0.82156	0.0767411	0.0104308	nonsynonymous	OR5K3
exm833045	rs150521779	10	73587854	T	C	6.30305e-05	0.0001499	0	1.75367	0.219324	0.0104344	nonsynonymous	PSAP
exm460862	rs61739928	5	73153979	A	G	0.000987312	0.001448	0.0006526	1.17843	0.0641199	0.0104516	nonsynonymous	ARHGEF28
exm279498	rs146485666	2	238451271	T	C	8.40301e-05	0	0.000145	0.591017	0.205392	0.0104517	nonsynonymous	MLPH
exm258152	rs201703507	2	203684530	A	G	6.30226e-05	0.0001499	0	1.80853	0.231442	0.010464	nonsynonymous	ICA1L
exm-rs17589290	rs17589290	4	112923237	C	G	0.002794	0.002298	0.003154	0.906851	0.0381989	0.0104765	GWAS	.
exm1004841	rs145766018	12	52779113	A	C	0.00109257	0.001499	0.0007976	1.15725	0.057072	0.0104957	nonsynonymous	KRT84
exm1145611	rs199638420	15	33922231	G	A	0.000294105	0.0005994	7.251e-05	1.38124	0.126222	0.0105021	nonsynonymous	RYR3
exm1296832	rs104894619	17	15134364	A	G	0.0085287	0.009589	0.007759	1.0559	0.0212588	0.0105124	nonsynonymous	PMP22
exm303130	rs187871930	3	40523832	C	T	0.00592387	0.006793	0.005293	1.06691	0.0253193	0.0105321	nonsynonymous	ZNF619
exm113908	rs149606671	1	158988319	T	C	0.00821394	0.008591	0.00794	1.05789	0.0220025	0.0105423	nonsynonymous	IFI16
exm1177626	rs139440190	15	75499620	T	C	6.30226e-05	0.0001499	0	1.86072	0.242855	0.0105604	nonsynonymous	C15orf39
exm378755	rs141442388	4	517332	T	C	0.00046236	0.0008	0.0002175	1.26867	0.0930823	0.0105707	nonsynonymous	PIGG
exm248138	rs201253546	2	179576890	G	A	0.000357128	0.0001499	0.0005076	0.774732	0.0998395	0.0105737	nonsynonymous	TTN
exm794255	rs137950387	9	136599138	T	C	0.000294167	0.0004998	0.000145	1.34459	0.11582	0.0105753	nonsynonymous	SARDH
exm679490	rs181968311	8	6668992	A	G	0.00258686	0.003706	0.001777	1.10714	0.0398135	0.0105763	stop	XKR5
exm99265	rs3814300	1	152275640	T	C	0.000210066	4.995e-05	0.0003263	0.71584	0.130785	0.0105857	nonsynonymous	FLG
exm686317	rs76708715	8	19816888	T	C	0.00336149	0.002798	0.003771	0.918469	0.0332779	0.0105982	nonsynonymous	LPL
exm1428580	rs141019468	19	11510743	T	C	0.00176471	0.001249	0.002139	0.886869	0.0469775	0.010599	nonsynonymous	RGL3
exm241895	rs62181680	2	172411153	T	C	0.00802454	0.006643	0.009028	0.945187	0.02206	0.0106065	nonsynonymous	CYBRD1
exm420033	rs143469039	4	114276415	T	C	6.30226e-05	0.0001499	0	1.86334	0.24356	0.0106096	nonsynonymous	ANK2
exm1547400	rs201696430	20	45867823	A	G	6.30199e-05	0.0001498	0	1.82115	0.234599	0.01061	nonsynonymous	ZMYND8
exm1220601	rs28939701	16	16256944	A	G	6.30332e-05	0.0001499	0	1.8117	0.232643	0.0106364	nonsynonymous	ABCC6
exm1372259	rs145383187	18	2913211	A	G	0.000651261	0.0009991	0.0003988	1.21895	0.0775236	0.0106502	nonsynonymous	EMILIN2
exm938565	rs148568665	11	71945658	T	C	0.000147059	0.0002997	3.626e-05	1.51159	0.161799	0.0106631	splice	INPPL1
exm1074480	rs140917943	13	95114330	T	C	4.20256e-05	9.996e-05	0	2.05258	0.281609	0.0106638	nonsynonymous	DCT
exm1532123	rs146867152	20	30584380	T	C	0.00147046	0.001848	0.001196	1.13491	0.0495601	0.0106648	nonsynonymous	XKR7
exm1274482	rs199880828	17	1451661	T	C	0.000168053	0.0003496	3.626e-05	1.4639	0.149268	0.0106746	nonsynonymous	PITPNA
exm1549987	rs201610319	20	49510212	G	A	0.000210066	0.0002997	0.000145	1.40322	0.132706	0.0106858	nonsynonymous	ADNP
exm1126658	rs151175005	14	100182238	T	C	6.30199e-05	0.0001498	0	1.79627	0.229454	0.0106911	nonsynonymous	CYP46A1
exm1542373	rs201332786	20	41385177	T	C	0.000105038	0.0002498	0	1.69166	0.205965	0.0106979	nonsynonymous	PTPRT
exm1463241	rs143987857	19	39016132	A	G	0.00289904	0.002198	0.003408	0.911828	0.0361701	0.0107124	nonsynonymous	RYR1
exm820829	rs150570979	10	43659382	C	A	0.00010506	0	0.0001813	0.630555	0.180708	0.0107128	nonsynonymous	CSGALNACT2
exm662775	rs143518658	7	140386932	T	C	0.00111335	0.001548	0.0007976	1.16117	0.0585698	0.0107306	nonsynonymous	ADCK2
exm705216	rs188945262	8	70667700	G	A	0.00025208	0.0004495	0.0001088	1.35525	0.11917	0.0107461	nonsynonymous	SLCO5A1
exm1199464	rs201850220	16	840548	T	C	0.000189084	4.996e-05	0.00029	0.703552	0.137852	0.0107522	nonsynonymous	CHTF18
exm1367246	rs201498696	17	79612022	T	C	0.000462165	0.0006993	0.00029	1.27083	0.0939769	0.0107632	nonsynonymous	TSPAN10
exm74170	rs200681160	1	91182628	C	T	0.000315219	0.0005499	0.000145	1.31484	0.107374	0.0107976	nonsynonymous	BARHL2
exm1379207	rs139691668	18	21735746	C	T	0.000924292	0.001099	0.0007976	1.18427	0.0663472	0.0108003	nonsynonymous	CABYR
exm1111755	rs111385383	14	71209128	T	C	0.00207966	0.001698	0.002357	0.897383	0.0424758	0.0108026	nonsynonymous	MAP3K9
exm905363	rs140996453	11	47463254	T	C	0.00260482	0.001848	0.003154	0.907871	0.0379238	0.0108152	nonsynonymous	RAPSN
exm768461	rs151125728	9	107266898	A	G	0.00033612	0.0004496	0.0002538	1.33104	0.112225	0.0108307	nonsynonymous	OR13F1
exm499083	rs201195681	5	156522413	A	C	8.40266e-05	0.0001998	0	1.77298	0.224789	0.0108486	nonsynonymous	HAVCR2
exm581947	rs147872177	6	138727126	A	G	8.40266e-05	0.0001998	0	1.73232	0.215711	0.0108587	nonsynonymous	HEBP2
exm623817	rs28941473	7	65551738	T	C	0.000483153	0.0001498	0.0007251	0.794489	0.090333	0.0108731	nonsynonymous	ASL
exm312001	rs201389550	3	48623854	T	C	8.40266e-05	0.0001998	0	1.76212	0.222492	0.0108889	nonsynonymous	COL7A1
exm84454	rs142542242	1	113093246	T	C	6.30226e-05	0.0001499	0	1.90996	0.254165	0.0108995	nonsynonymous	ST7L
exm80282	rs150978394	1	109730929	G	A	0.000735263	0.001199	0.0003988	1.20348	0.0727646	0.0109142	nonsynonymous	KIAA1324
exm1272209	rs147838020	16	89952262	T	C	0.000357113	0.0001498	0.0005076	0.76426	0.105627	0.0109202	nonsynonymous	TCF25
exm1406227	rs201608262	19	3546072	A	G	0.00117637	0.001848	0.0006889	1.15299	0.05595	0.0109455	splice	MFSD12
exm1174638	rs121907970	15	72642925	T	C	0.00397025	0.003047	0.004641	0.924173	0.0309943	0.0109531	nonsynonymous	HEXA
exm1066399	rs189501562	13	43174920	G	C	0.000966346	0.001598	0.0005076	1.18153	0.0655868	0.0109775	nonsynonymous	TNFSF11
exm109231	rs143959866	1	156500039	T	C	0.00016806	0.0002997	7.251e-05	1.43806	0.142841	0.0109792	nonsynonymous	IQGAP3
exm898185	rs202180164	11	31541617	T	C	0.000336149	0.0005496	0.0001813	1.30122	0.103533	0.0109843	nonsynonymous	ELP4
exm892285	rs140813490	11	14665749	A	G	6.30305e-05	0.0001499	0	1.90216	0.252833	0.0109862	nonsynonymous	PDE3B
exm1312462	rs115352354	17	33772329	G	A	0.000336163	0.0005996	0.000145	1.32126	0.109563	0.0109992	nonsynonymous	SLFN13
exm1429045	rs146112007	19	11618314	T	C	0.000210066	0	0.0003626	0.695269	0.142941	0.0110001	nonsynonymous	ECSIT
exm1312358	rs9896552	17	33768284	A	G	0.000336134	0.0005995	0.000145	1.32126	0.109563	0.0110009	nonsynonymous	SLFN13
exm1607180	rs61729063	22	38164179	A	G	4.20221e-05	9.994e-05	0	2.15544	0.302163	0.0110332	nonsynonymous	TRIOBP
exm1607035	rs144175566	22	38130508	A	C	4.20133e-05	9.989e-05	0	2.15536	0.302163	0.0110366	nonsynonymous	TRIOBP
exm1210547	rs200722856	16	3254964	C	T	0.000294093	0.0005993	7.251e-05	1.34812	0.11758	0.0110688	nonsynonymous	OR1F1
exm467933	rs144735826	5	95072720	G	A	0.000357143	0.0001499	0.0005076	0.772601	0.101556	0.0110729	nonsynonymous	RHOBTB3
exm836273	rs142210216	10	78713645	A	C	8.40266e-05	0.0001998	0	1.86296	0.244936	0.0110818	nonsynonymous	KCNMA1
exm861002	rs117734649	10	123844815	G	T	0.00319341	0.002398	0.003771	0.915561	0.0347326	0.0110872	nonsynonymous	TACC2
exm405006	rs149938502	4	72432747	A	G	0.000105033	0.0002497	0	1.62955	0.192256	0.0110895	nonsynonymous	SLC4A4
exm1595254	rs200983507	22	25315903	A	G	0.000651233	0.001049	0.0003626	1.2196	0.0781623	0.0110902	nonsynonymous	SGSM1
exm253887	rs201569053	2	196602802	C	T	0.00157735	0.001052	0.001958	0.881026	0.0499242	0.0111742	nonsynonymous	DNAH7
exm1365411	rs200848510	17	79094836	T	C	2.10066e-05	4.995e-05	0	2.62182	0.379919	0.0111795	nonsynonymous	AATK
exm1471355	rs111840261	19	41949983	A	G	0.000273224	0.0005001	0.0001088	1.34385	0.116498	0.0111855	nonsynonymous	ERICH4
exm1166905	rs138540886	15	62214726	T	C	0.0003151	0.0005494	0.000145	1.3351	0.113938	0.011197	nonsynonymous	VPS13C
exm779395	rs147624829	9	125424764	G	A	6.30279e-05	0.0001499	0	1.8148	0.234967	0.0111989	filler	OR1L1
exm490903	rs143534629	5	141334838	A	G	0.000714256	0.0003996	0.0009426	0.82783	0.0744978	0.0112039	nonsynonymous	PCDH12
exm1373563	rs73390557	18	6966296	A	G	0.000105033	0.0002497	0	1.71866	0.21356	0.0112192	splice	LAMA1
exm194857	rs143790651	2	55436809	T	C	0.00216405	0.003098	0.001486	1.11528	0.043034	0.0112337	nonsynonymous	CLHC1
exm26711	rs142795784	1	20474794	G	T	0.000777278	0.0004995	0.0009789	0.841534	0.0680648	0.0112519	nonsynonymous	PLA2G2F
exm1079267	rs41275090	13	110830258	A	G	0.000819259	0.001149	0.0005801	1.18661	0.0675131	0.0112666	nonsynonymous	COL4A1
exm759118	rs142866011	9	89771501	T	C	0.00119748	0.0008492	0.00145	0.868343	0.0557101	0.0112767	nonsynonymous	C9orf170
exm1417194	rs142573150	19	7812222	T	C	4.20133e-05	9.989e-05	0	2.12963	0.298387	0.0112947	stop	CD209
exm40969	rs142604487	1	33065830	G	A	0.00592611	0.006649	0.005402	1.0665	0.0254142	0.0112955	nonsynonymous	ZBTB8A
exm1291903	rs200779230	17	8197764	T	C	0.00014709	0	0.0002538	0.665849	0.160534	0.0112973	nonsynonymous	SLC25A35
exm2275129	rs202178299	20	941071	T	C	4.2015e-05	9.99e-05	0	2.05088	0.2836	0.0113191	nonsynonymous	RSPO4
exm846343	rs139484717	10	99141192	T	C	0.000336106	0.0005494	0.0001813	1.3362	0.114445	0.0113265	nonsynonymous	RRP12
exm502468	rs140884129	5	169025516	T	C	0.00313025	0.002548	0.003553	0.916403	0.0344726	0.0113279	nonsynonymous	SPDL1
exm873543	rs201510514	11	1016386	G	T	0.000399143	0.0005495	0.00029	1.28586	0.0992914	0.0113348	nonsynonymous	MUC6
exm283806	rs79461360	2	242099784	T	C	0.000567179	0.0002997	0.0007614	0.814256	0.081154	0.011342	nonsynonymous	PPP1R7
exm788169	rs61760211	9	132636979	A	G	0.0015755	0.001998	0.001269	1.13615	0.0504165	0.0113465	nonsynonymous	USP20
exm328023	rs139158421	3	64532501	T	G	0.000273086	0.0004495	0.000145	1.36633	0.123291	0.0113524	nonsynonymous	ADAMTS9
exm747391	rs143994870	9	34647214	A	G	0.00018906	0.0002997	0.0001088	1.43955	0.14392	0.0113573	nonsynonymous	GALT
exm1177289	rs142904321	15	75137539	T	C	0.000231083	4.995e-05	0.0003626	0.718121	0.130806	0.0113621	nonsynonymous	SCAMP2
exm1006212	NA	12	53045695	A	G	0.000903285	0.0008491	0.0009426	0.850428	0.0640033	0.0113624	nonsynonymous	KRT2
exm807421	NA	10	5789418	C	A	0.00453743	0.003896	0.005003	0.928521	0.0292999	0.0113686	nonsynonymous	FAM208B
exm103578	rs199577888	1	153967569	T	C	0.00132342	0.002098	0.0007614	1.14669	0.054079	0.0113704	nonsynonymous	NUP210L
exm40469	rs149820318	1	32673382	A	G	0.000714226	0.0009989	0.0005076	1.20554	0.0738521	0.0113712	nonsynonymous	IQCC
exm807472	rs11593253	10	5790729	A	G	0.00453762	0.003896	0.005003	0.928526	0.0292999	0.0113754	nonsynonymous	FAM208B
exm1259423	rs16963331	16	75448480	A	G	0.00304622	0.002148	0.003698	0.912486	0.0361881	0.0113826	nonsynonymous	CFDP1
exm1525370	rs78689061	20	10579373	T	C	0.00119743	0.0008991	0.001414	0.869021	0.0555041	0.0114279	nonsynonymous	SLX4IP
exm452251	rs141979350	5	40841609	G	A	0.000483153	0.0006992	0.0003263	1.24696	0.0872839	0.0114504	nonsynonymous	CARD6
exm648360	rs201898612	7	105172803	A	G	0.000357368	5.003e-05	0.0005801	0.757604	0.1098	0.0114653	splice	RINT1
exm582650	rs141607430	6	142396979	G	C	0.00033612	4.995e-05	0.0005438	0.761188	0.107944	0.011474	nonsynonymous	NMBR
exm826604	rs12261793	10	61815712	G	A	0.000147145	0.0003002	3.626e-05	1.52955	0.168121	0.011479	nonsynonymous	ANK3
exm931311	rs145522851	11	66453406	T	C	0.000105033	0.0001998	3.626e-05	1.62436	0.191925	0.0114841	nonsynonymous	SPTBN2
exm796136	rs148957462	9	138557114	T	C	0.00012604	0	0.0002175	0.641365	0.175732	0.0114891	nonsynonymous	LCN9
exm1175771	rs145863996	15	74317263	C	G	0.000336219	0.0005998	0.000145	1.32496	0.11133	0.0114892	nonsynonymous	PML
exm1311513	rs145309168	17	33428027	A	T	0.000147207	0	0.0002538	0.663054	0.162576	0.0114904	nonsynonymous	RAD51D|RAD51L3-RFFL
exm737815	rs200779041	9	5919736	G	T	4.20133e-05	9.989e-05	0	2.11432	0.296309	0.0115087	nonsynonymous	KIAA2026
exm235584	rs142330597	2	160604781	T	C	0.00178556	0.002248	0.00145	1.1254	0.0467605	0.011522	nonsynonymous	2007-03-01
exm989862	rs138223779	12	22354943	T	G	0.000147114	0.0002999	3.627e-05	1.53208	0.168883	0.0115307	nonsynonymous	ST8SIA1
exm639952	rs143326317	7	99755289	C	T	0.0003151	0.0004995	0.0001813	1.32542	0.11153	0.0115368	nonsynonymous	C7orf43
exm2273846	rs145103030	2	190742118	T	C	4.20133e-05	9.989e-05	0	1.99926	0.274375	0.0115722	nonsynonymous	PMS1
exm1070370	rs56190615	13	52726772	A	G	0.00806655	0.00894	0.007432	1.05661	0.0218078	0.0115749	nonsynonymous	NEK3
exm1702213	rs200072587	1	114680217	T	C	6.30279e-05	0	0.0001088	0.542426	0.242282	0.0115777	nonsynonymous	SYT6
exm1361908	rs148972972	17	76968109	C	G	0.000630226	0.0002997	0.0008701	0.819779	0.0787159	0.0115853	nonsynonymous	LGALS3BP
exm724839	rs182237739	8	143412316	T	C	0.0003151	0.0001498	0.0004351	0.757672	0.109936	0.0115943	nonsynonymous	TSNARE1
exm820716	rs141185224	10	43610129	T	C	0.000147046	0	0.0002538	0.679722	0.152979	0.0116127	nonsynonymous	RET
exm391343	rs139253231	4	17586752	T	G	0.00270986	0.001948	0.003263	0.909976	0.0373842	0.0116212	nonsynonymous	LAP3
exm380839	rs200309770	4	1348987	G	A	6.30252e-05	0.0001499	0	1.93153	0.260903	0.0116293	nonsynonymous	UVSSA
exm67875	rs148128276	1	70505151	A	G	6.30252e-05	0.0001499	0	1.9007	0.254547	0.0116359	nonsynonymous	LRRC7
exm1194942	rs138930817	16	105863	T	C	0.00170154	0.002148	0.001378	1.127	0.0473897	0.0116417	nonsynonymous	SNRNP25
exm336347	rs114626925	3	108754222	A	C	0.00449561	0.005345	0.003879	1.07578	0.0289581	0.0116584	nonsynonymous	MORC1
exm325263	rs200208155	3	57132026	T	C	0.000651206	0.000899	0.0004713	1.21331	0.076672	0.0116744	nonsynonymous	IL17RD
exm578445	rs200336520	6	131923391	C	T	0.00010513	0.0002002	3.626e-05	1.6385	0.195811	0.0116785	nonsynonymous	MED23
exm1342082	rs150432787	17	58236607	G	T	0.000294093	0.0005494	0.0001088	1.33907	0.115796	0.0116858	nonsynonymous	CA4
exm1016616	rs139206730	12	57910662	A	G	8.40336e-05	0.0001998	0	1.74277	0.220316	0.0116931	nonsynonymous	DDIT3
exm1331034	rs187760483	17	44071316	T	C	0.000105038	0	0.0001813	0.63676	0.179051	0.0117069	nonsynonymous	MAPT
exm103027	rs201498802	1	153752365	A	G	6.30199e-05	0.0001498	0	1.52928	0.168524	0.0117129	nonsynonymous	SLC27A3
exm6963	rs201394307	1	3417622	A	G	0.00201672	0.002348	0.001777	1.11797	0.0442418	0.0117154	nonsynonymous	MEGF6
exm601387	rs149005994	7	4259879	G	A	0.00111335	0.0007492	0.001378	0.861766	0.0590255	0.0117206	nonsynonymous	SDK1
exm153100	rs75188792	1	226041377	T	C	0.000462146	0.0006493	0.0003263	1.27294	0.0957519	0.011724	nonsynonymous	TMEM63A
exm1027853	rs140799551	12	96388605	C	T	0.000168053	0.0002997	7.251e-05	1.46863	0.152509	0.0117333	splice	HAL
exm2201674	rs199974150	9	99296298	A	G	4.20274e-05	9.997e-05	0	2.0787	0.290373	0.0117352	nonsynonymous	CDC14B
exm1294488	rs142884848	17	10401968	A	G	0.000462146	0.0002497	0.0006163	0.792976	0.0920482	0.0117354	nonsynonymous	MYH1
exm1271231	rs201199948	16	89756970	T	C	0.00012604	0	0.0002175	0.652642	0.1694	0.0117674	nonsynonymous	CDK10
exm12008	rs148535734	1	9323885	A	G	0.000231209	0	0.0003988	0.724829	0.127762	0.0117726	nonsynonymous	H6PD
exm1280796	rs145126598	17	4496261	A	C	0.00197496	0.002548	0.001559	1.12213	0.0457475	0.0117749	nonsynonymous	SMTNL2
exm1549614	rs201691968	20	49211161	A	G	0.000105033	0.0001998	3.626e-05	1.60759	0.188483	0.011778	nonsynonymous	FAM65C
exm785668	rs201947293	9	131339773	G	A	2.10066e-05	4.995e-05	0	2.82204	0.411942	0.0117869	nonsynonymous	SPTAN1
exm280650	rs70965448	2	239165637	T	C	0.00130241	0.001948	0.0008339	1.14933	0.0552752	0.0118021	nonsynonymous	PER2
exm594917	rs200915346	6	168303035	C	T	0.000840972	0.001201	0.0005801	1.18173	0.066333	0.0118251	nonsynonymous	MLLT4
exm694630	rs73672606	8	32621631	T	C	6.30199e-05	0.0001498	0	1.93804	0.26286	0.0118284	nonsynonymous	NRG1
exm563473	rs189895509	6	84108107	C	G	8.40654e-05	0.0002	0	1.71127	0.213459	0.0118428	nonsynonymous	ME1
exm677795	rs200895319	8	1905088	G	C	0.000861381	0.0003497	0.001233	0.847773	0.065627	0.0118568	nonsynonymous	ARHGEF10
exm1479072	rs141133602	19	45317499	A	G	0.00102933	0.001299	0.0008339	1.16897	0.0620462	0.0118602	nonsynonymous	BCAM
exm1278095	rs200601093	17	3477184	C	T	0.000546173	0.0008491	0.0003263	1.23626	0.0842917	0.0118649	nonsynonymous	TRPV1
exm565485	rs61739705	6	89967489	T	C	0.00464266	0.005195	0.004242	1.0755	0.0289296	0.0118742	nonsynonymous	GABRR2
exm500616	rs200524740	5	159833476	A	G	6.30226e-05	0.0001499	0	1.82077	0.238222	0.0118851	splice	SLU7
exm1379459	rs200323066	18	22029852	T	C	0.000840301	0.0005495	0.001051	0.845457	0.0667477	0.0118994	nonsynonymous	IMPACT
exm831085	rs200445211	10	72195347	A	G	0.000189099	0.0002998	0.0001088	1.40124	0.134171	0.0119234	nonsynonymous	NODAL
exm1569709	rs142524025	21	38309113	T	C	0.000252101	9.991e-05	0.0003626	0.724508	0.128175	0.0119293	nonsynonymous	HLCS
exm1353883	rs115047866	17	73261825	C	T	0.00140744	0.0008491	0.001813	0.875277	0.0529883	0.0119354	nonsynonymous	MRPS7
exm71210	rs200200122	1	85331400	T	C	0.00025208	0.0004995	7.251e-05	1.37194	0.125786	0.0119377	nonsynonymous	LPAR3
exm1061891	rs28897710	13	32907407	C	T	0.00325767	0.0027	0.003662	0.917004	0.0344665	0.0119423	nonsynonymous	BRCA2
exm1462725	rs142548565	19	38951142	T	C	0.000105042	0.0001998	3.626e-05	1.60243	0.187593	0.0119532	nonsynonymous	RYR1
exm864117	rs115100580	10	127734644	G	A	4.20168e-05	9.991e-05	0	2.04815	0.285249	0.0119584	nonsynonymous	ADAM12
exm1622023	rs62621407	22	50721252	C	T	0.00590857	0.004905	0.006635	0.937511	0.0256744	0.011961	nonsynonymous	PLXNB2
exm676341	rs199953635	7	158109576	A	G	0.000294105	9.99e-05	0.0004351	0.754612	0.112028	0.0119637	nonsynonymous	PTPRN2
exm881384	NA	11	4791053	C	G	0.00310898	0.003646	0.002719	1.09382	0.0356827	0.011964	nonsynonymous	OR51F1
exm986460	rs146698147	12	13367528	T	C	0.000189076	0.0003497	7.251e-05	1.4199	0.139523	0.0119797	nonsynonymous	EMP1
exm1163271	rs143944761	15	53998240	G	A	0.000462243	0.0002499	0.0006163	0.80012	0.0887462	0.0119809	nonsynonymous	WDR72
exm1478167	rs147070415	19	44834012	T	C	0.000126061	0.0002498	3.626e-05	1.54143	0.172221	0.0119873	nonsynonymous	ZNF112
exm1534551	rs147746551	20	32255441	A	C	0.0015755	0.002248	0.001088	1.13689	0.0510661	0.0119907	nonsynonymous	ACTL10|NECAB3
exm295148	rs199916721	3	20156426	G	C	0.00018906	0	0.0003263	0.70533	0.138963	0.012001	nonsynonymous	KAT2B
exm13283	rs146240548	1	10502454	T	C	0.00136543	0.001748	0.001088	1.14468	0.0537898	0.0120025	nonsynonymous	APITD1|APITD1-CORT
exm77729	rs35170103	1	100546162	C	T	0.00336134	0.002648	0.003879	0.918684	0.0337694	0.0120206	nonsynonymous	HIAT1
exm2251083	rs200945558	12	5672534	A	G	0.000714226	0.000949	0.0005438	1.20162	0.0731417	0.0120325	synonymous,reveexm-rse/exm976285-0_B_R_1922471140	ANO2
exm910683	rs143756483	11	57087817	T	C	0.00476851	0.004095	0.005257	0.930193	0.0288204	0.0120447	nonsynonymous	TNKS1BP1
exm266861	rs144291969	2	219869133	T	C	0.000567227	0.0007993	0.0003988	1.21965	0.0790873	0.0120505	nonsynonymous	CCDC108|LOC100129175
exm869999	rs75932067	11	294670	T	C	0.000210066	0.0002997	0.000145	1.3994	0.133871	0.0120657	nonsynonymous	ATHL1
exm1252048	rs144030414	16	68721534	T	C	4.20239e-05	9.995e-05	0	2.10139	0.295897	0.0120849	nonsynonymous	CDH3
exm387228	rs199606822	4	6925369	T	C	0.000441214	0.0007495	0.0002175	1.26905	0.0949438	0.0120869	nonsynonymous	TBC1D14
exm149191	rs149202379	1	216219841	T	G	0.00441176	0.003647	0.004967	0.928444	0.0295947	0.0121165	nonsynonymous	USH2A
exm1061808	rs4987046	13	32893271	G	A	0.00203807	0.001499	0.002429	0.897356	0.043182	0.0121396	nonsynonymous	BRCA2
exm1162248	rs200738333	15	52188668	T	C	0.00033612	0.0005495	0.0001813	1.29975	0.104531	0.01214	nonsynonymous	TMOD3
exm1482018	NA	19	46307983	G	C	0.000189107	0.0003498	7.251e-05	1.44086	0.145667	0.0121644	nonsynonymous	RSPH6A
exm408204	rs200053639	4	79186216	A	G	0.00218469	0.002997	0.001595	1.10816	0.0409616	0.0121658	nonsynonymous	FRAS1
exm234407	rs2229345	2	158290914	C	G	0.000294167	0.0004498	0.0001813	1.33493	0.115251	0.0121917	nonsynonymous	CYTIP
exm971612	rs151223701	11	134037977	G	C	0.000210119	0.0003998	7.251e-05	1.42563	0.141522	0.0122208	nonsynonymous	NCAPD3
exm361242	rs146246774	3	157920895	T	C	0.000483173	0.0001998	0.0006889	0.804337	0.0869062	0.0122306	nonsynonymous	RSRC1
exm852393	rs141359583	10	104359271	A	G	4.20133e-05	9.989e-05	0	2.153	0.306085	0.0122315	nonsynonymous	SUFU
exm102093	rs74473220	1	153279597	A	G	0.00018906	0.0003996	3.626e-05	1.43165	0.143239	0.0122423	nonsynonymous	PGLYRP3
exm1114879	rs45468895	14	74975348	T	C	0.000903285	0.0004995	0.001196	0.852099	0.0638974	0.0122505	nonsynonymous	LTBP2
exm549819	rs200029525	6	43413368	T	C	0.000273167	0.0001499	0.0003626	0.744634	0.117717	0.0122506	nonsynonymous	ABCC10
exm2243763	.	6	30997199	T	C	4.20309e-05	9.992e-05	0	2.03564	0.283786	0.0122542	filler	MUC22
exm1249123	rs138853656	16	67469893	C	T	0.000525166	0.0007492	0.0003626	1.23978	0.0858345	0.0122774	nonsynonymous	HSD11B2
exm1340921	rs150091009	17	56699084	A	G	0.000168053	0.0003996	0	1.4902	0.159319	0.0122857	nonsynonymous	TEX14
exm12901	rs146686475	1	10239569	G	C	0.00121844	0.0007493	0.001559	0.869778	0.0557337	0.0123047	nonsynonymous	UBE4B
exm20495	rs61749275	1	16258756	A	T	0.00798856	0.008805	0.007397	1.05655	0.0219804	0.0123218	nonsynonymous	SPEN
exm936864	rs200928339	11	70279782	A	G	6.30199e-05	0.0001498	0	1.89163	0.254707	0.0123268	nonsynonymous	CTTN
exm1117621	rs142882254	14	77810133	A	G	0.00397042	0.003397	0.004387	0.925393	0.0309867	0.0123404	nonsynonymous	TMED8
exm2269260	rs6721067	2	28015544	A	G	0.00875977	0.007692	0.009535	0.948919	0.0209569	0.0123529	aimList	RBKS
exm1387312	rs201319922	18	48513231	A	G	0.000357113	0.0006493	0.000145	1.31011	0.107962	0.0123532	nonsynonymous	ELAC1
exm875709	rs202154505	11	1263400	C	T	0.0012814	0.001798	0.0009064	1.1446	0.0539825	0.0123548	nonsynonymous	MUC5B
exm1549909	rs148496595	20	49508479	C	G	0.000147108	0.00025	7.251e-05	1.4961	0.161042	0.0123636	nonsynonymous	ADNP
exm166178	rs201811036	1	247471845	T	G	0.000315113	0.0001499	0.0004351	0.765463	0.106847	0.0123675	nonsynonymous	ZNF496
exm331095	rs199946327	3	78680374	A	G	4.20274e-05	9.997e-05	0	2.05175	0.287359	0.0123834	nonsynonymous	ROBO1
exm502055	rs200853439	5	167993100	A	C	0.000588186	0.0007991	0.0004351	1.21936	0.0793048	0.0123895	nonsynonymous	PANK3
exm1401142	rs2271412	19	1496384	A	C	0.000441214	0.0002498	0.0005801	0.7927	0.0929015	0.0123976	nonsynonymous	REEP6
exm1471697	rs145334885	19	42260579	T	C	0.000357173	0.0005996	0.0001813	1.29538	0.103506	0.012406	nonsynonymous	CEACAM6
exm1150038	rs184233395	15	41148239	A	G	8.40266e-05	0.0001998	0	1.72548	0.2183	0.0124583	nonsynonymous	SPINT1
exm248650	rs72648923	2	179600475	T	C	0.00317227	0.004146	0.002465	1.09068	0.0347385	0.0124643	nonsynonymous	TTN
exm1257593	rs139530177	16	72831834	T	G	2.10066e-05	4.995e-05	0	2.5999	0.38243	0.0124744	nonsynonymous	ZFHX3
exm889328	rs149524010	11	8953850	C	A	0.000756239	0.0004495	0.0009789	0.841718	0.068984	0.012496	nonsynonymous	C11orf16
exm589908	rs141461351	6	157522073	A	G	4.20168e-05	9.991e-05	0	2.02464	0.282406	0.012497	nonsynonymous	ARID1B
exm532912	rs147514637	6	31848492	C	G	0.000210084	0.0003996	7.251e-05	1.40456	0.136013	0.0124994	nonsynonymous	EHMT2
exm1423450	rs201287027	19	9868765	T	C	4.20133e-05	9.989e-05	0	2.12215	0.301249	0.0125	stop	ZNF846
exm161331	rs144862964	1	236141259	A	G	0.000105033	0.0002497	0	1.62512	0.194424	0.0125053	nonsynonymous	NID1
exm437247	rs188607263	4	186353337	A	G	0.000462165	0.0006494	0.0003263	1.25909	0.0922508	0.0125105	nonsynonymous	C4orf47
exm712130	rs150783688	8	100147861	A	G	0.000294266	0.0005002	0.000145	1.32765	0.113483	0.0125125	nonsynonymous	VPS13B
exm111008	rs201125927	1	156899079	A	G	0.000147127	0.0003001	3.626e-05	1.54972	0.17543	0.0125194	nonsynonymous	LRRC71
exm910175	rs142119383	11	56510405	A	G	0.000861272	0.0005494	0.001088	0.851513	0.064381	0.0125352	nonsynonymous	OR9G4
exm79602	rs61747960	1	109261534	A	G	0.00510504	0.004546	0.005511	0.934364	0.0271974	0.012554	nonsynonymous	FNDC7
exm501391	rs202033524	5	166802316	A	G	0.000819259	0.0009989	0.0006889	1.19039	0.0698434	0.0125828	nonsynonymous	TENM2
exm517805	rs147485304	6	15501414	A	G	0.00119803	0.00175	0.0007976	1.14959	0.0558678	0.012585	nonsynonymous	JARID2
exm882217	rs199986389	11	5172693	T	C	0.000231083	0.0003497	0.000145	1.38055	0.12927	0.0126096	nonsynonymous	OR52A1
exm1008454	rs142504669	12	53700836	C	G	0.000168067	0.0002997	7.251e-05	1.4646	0.15304	0.012655	nonsynonymous	C12orf10
exm476882	rs181065673	5	131878817	T	C	6.30199e-05	0.0001498	0	1.89362	0.256159	0.0126825	splice	IL5
exm1454946	rs201944800	19	35504495	T	C	8.40301e-05	0.0001998	0	1.64593	0.199917	0.0126829	nonsynonymous	GRAMD1A
exm135456	rs77828651	1	200586765	A	G	0.00373934	0.004545	0.003154	1.08391	0.0323274	0.0126846	nonsynonymous	KIF14
exm693864	rs146619272	8	30694326	A	G	0.000567179	0.000899	0.0003263	1.23329	0.0841287	0.0126855	stop	TEX15
exm1531281	rs202033058	20	29845559	G	A	0.000399126	0.0001998	0.0005438	0.780047	0.0996609	0.012686	splice	DEFB115
exm824234	rs142898326	10	50724813	G	A	0.00197496	0.002448	0.001631	1.11707	0.0444268	0.0127027	NA	ERCC6|ERCC6-PGBD3|PGBD3
exm241330	rs201142768	2	171225767	G	A	0.000231083	0.0003996	0.0001088	1.36001	0.123452	0.0127453	nonsynonymous	MYO3B
exm1161759	rs114516513	15	51758447	C	T	0.000147145	0.0003002	3.626e-05	1.53474	0.172	0.0127579	nonsynonymous	DMXL2
exm963010	rs147722450	11	119243748	T	C	0.000651206	0.0003496	0.0008701	0.829421	0.0751161	0.0127793	nonsynonymous	USP2
exm681424	rs199704997	8	10468690	G	A	0.000546471	0.0009502	0.0002538	1.23205	0.0838177	0.0127848	nonsynonymous	RP1L1
exm263424	rs147831535	2	216284009	A	G	0.00605017	0.007093	0.005293	1.06432	0.0250385	0.0127914	nonsynonymous	FN1
exm654199	NA	7	123256464	T	C	0.00142851	0.001199	0.001595	0.882068	0.050421	0.012819	nonsynonymous	ASB15|LOC102724555
exm1226640	rs61756147	16	23647569	T	C	0.000294155	4.997e-05	0.0004713	0.749205	0.116113	0.0128923	nonsynonymous	PALB2
exm1337016	rs201079826	17	48701789	T	C	0.000546173	0.000899	0.00029	1.2364	0.0853459	0.012905	nonsynonymous	CACNA1G
exm942122	rs143426525	11	75694530	G	A	0.000168081	0.0002998	7.251e-05	1.47978	0.157632	0.0129149	nonsynonymous	UVRAG
exm2229487	.	19	44890875	T	G	0.00025208	0.0004495	0.0001088	1.36957	0.126513	0.0129228	filler	ZNF285
exm1516001	rs199683658	19	58772444	T	C	6.30226e-05	0.0001499	0	1.83742	0.244772	0.0129399	nonsynonymous	ZNF544
exm724139	NA	8	142199225	C	G	6.30226e-05	0.0001499	0	1.81684	0.240261	0.0129479	nonsynonymous	DENND3
exm1174611	rs1800430	15	72639003	G	A	0.00182758	0.002297	0.001486	1.12412	0.047098	0.0129856	nonsynonymous	HEXA
exm628355	rs10227141	7	76019590	A	G	0.0072683	0.008441	0.006417	1.05999	0.0234514	0.0129858	nonsynonymous	SRCRB4D
exm276851	rs146371325	2	234432123	T	C	0.000357113	0.0001498	0.0005076	0.776758	0.101701	0.0129906	nonsynonymous	USP40
exm546584	rs200271005	6	42073031	G	C	0.00201664	0.002647	0.001559	1.11669	0.044442	0.0130127	nonsynonymous	C6orf132
exm795888	rs199875613	9	138395866	T	C	0.00025208	0.0001498	0.0003263	0.730131	0.126667	0.013023	nonsynonymous	MRPS2
exm1126036	rs116365333	14	96944807	A	G	0.00468448	0.003996	0.005185	0.931318	0.0286579	0.0130318	nonsynonymous	AK7
exm1359306	rs200758467	17	75202903	T	C	0.000147046	0.0003496	0	1.5149	0.167285	0.0130322	nonsynonymous	SEC14L1
exm1531983	rs201229092	20	30486337	A	C	0.000147046	0.0002997	3.626e-05	1.52667	0.170432	0.0130483	nonsynonymous	TTLL9
exm617523	rs117678382	7	44179406	T	C	0.00873986	0.00969	0.00805	1.05316	0.0208701	0.0130668	nonsynonymous	MYL7
exm809840	rs149162963	10	12219820	C	G	0.000210093	0	0.0003626	0.718698	0.133109	0.0130819	nonsynonymous	NUDT5
exm1530431	rs140279087	20	25203612	C	T	0.00287791	0.003646	0.00232	1.09502	0.0365852	0.0130994	nonsynonymous	ENTPD6
exm143999	rs191320141	1	207107798	A	G	4.20133e-05	9.989e-05	0	2.06993	0.293364	0.013142	nonsynonymous	PIGR
exm238479	rs3750904	2	167055393	G	A	0.00219012	0.002754	0.001781	1.1132	0.0432472	0.0131469	nonsynonymous	LOC101929680|SCN9A
exm1958847	rs56872664	19	9868371	G	C	0.000987353	0.0005495	0.001305	0.834017	0.0732076	0.0131656	nonsynonymous	ZNF846
exm713986	rs201691017	8	104078662	T	C	0.000315126	9.991e-05	0.0004713	0.772897	0.103918	0.0131766	nonsynonymous	ATP6V1C1
exm735111	rs149775124	9	711869	A	G	0.00289916	0.002448	0.003227	0.912662	0.0368764	0.013202	nonsynonymous	KANK1
exm1199597	rs112771916	16	845730	T	G	8.40266e-05	0.0001998	0	1.73459	0.222274	0.0132157	nonsynonymous	CHTF18
exm2239672	.	3	47618639	G	C	8.40442e-05	0.0001999	0	1.7064	0.215797	0.0132738	filler	CSPG5
exm229112	rs145243913	2	135215640	T	C	4.20133e-05	9.989e-05	0	2.17219	0.313332	0.0132949	nonsynonymous	TMEM163
exm801602	rs115335100	9	139983339	G	A	0.00231092	0.003147	0.001704	1.10588	0.0406568	0.0133117	nonsynonymous	MAN1B1
exm466614	rs73175207	5	90006849	T	C	2.10066e-05	4.995e-05	0	2.74937	0.408604	0.0133165	nonsynonymous	GPR98
exm801723	rs149339002	9	140001194	A	G	0.00231073	0.003147	0.001704	1.10587	0.0406569	0.0133171	nonsynonymous	MAN1B1
exm801870	rs189319790	9	140007915	A	G	0.00231073	0.003147	0.001704	1.10587	0.0406569	0.0133171	nonsynonymous	DPP7
exm690365	rs200024394	8	24773185	G	A	0.000378119	0.0006493	0.0001813	1.27187	0.0971666	0.0133245	nonsynonymous	NEFM
exm1231455	rs200362465	16	29856195	A	G	0.000735232	0.001049	0.0005076	1.20031	0.0737774	0.0133317	NA	MVP
exm1053839	rs200398117	12	133226035	A	G	8.40266e-05	0.0001998	0	1.70908	0.216583	0.0133386	nonsynonymous	POLE
exm300766	rs146260536	3	38401868	T	C	4.2015e-05	9.99e-05	0	2.123	0.304293	0.0133597	nonsynonymous	XYLB
exm1486616	rs139618333	19	48806004	A	G	2.10102e-05	4.997e-05	0	2.79011	0.414764	0.0133653	nonsynonymous	CCDC114
exm1319444	rs146874101	17	38955770	A	G	0.000756303	0.001049	0.0005438	1.19165	0.0708976	0.0133944	nonsynonymous	KRT28
exm202288	rs201488663	2	73492418	T	C	6.30199e-05	0.0001498	0	1.84761	0.248318	0.0134283	nonsynonymous	FBXO41
exm1309748	rs144746834	17	29645994	C	T	0.00239486	0.001598	0.002973	0.906808	0.0395854	0.0134649	nonsynonymous	EVI2A|NF1
exm2263867	rs12128544	1	196557329	C	A	0.0028359	0.002347	0.00319	0.913353	0.0366777	0.0134717	aimList	KCNT2
exm1582358	rs201517392	21	47966871	G	A	8.40266e-05	0.0001498	3.626e-05	1.70631	0.216255	0.0134793	nonsynonymous	DIP2A
exm150550	rs3795535	1	220936372	A	G	0.00321415	0.002597	0.003662	0.916421	0.03533	0.0134958	nonsynonymous	2002-03-01
exm238500	NA	2	167060594	C	T	0.00143019	0.001853	0.001124	1.14281	0.0540411	0.0135028	nonsynonymous	LOC101929680|SCN9A
exm829568	rs201455837	10	70666543	C	A	0.000588186	0.0008491	0.0003988	1.2189	0.0801375	0.0135064	nonsynonymous	DDX50
exm934106	rs139264578	11	67430811	A	G	0.000147059	0.0002997	3.626e-05	1.47464	0.157275	0.0135239	nonsynonymous	ALDH3B2
exm246702	rs200146608	2	179444479	A	G	8.40266e-05	0.0001998	0	1.743	0.224993	0.013532	nonsynonymous	MIR548N|TTN|TTN-AS1
exm335545	rs140364028	3	108072387	A	G	0.00766775	0.009041	0.006671	1.05707	0.022485	0.013573	nonsynonymous	HHLA2
exm234893	rs200074841	2	159663617	T	G	0.000231073	0.0003996	0.0001088	1.40256	0.137085	0.0135952	nonsynonymous	DAPL1
exm1604274	rs138158369	22	36682799	G	A	0.000735541	0.00105	0.0005076	1.20387	0.0752026	0.0136174	nonsynonymous	MYH9
exm1387381	rs200341420	18	48703029	T	C	0.000294118	0.0001499	0.0003988	0.757521	0.112559	0.0136182	nonsynonymous	MEX3C
exm728860	rs142055364	8	144945386	T	C	4.20203e-05	9.993e-05	0	2.0692	0.294748	0.0136229	nonsynonymous	EPPK1
exm1397240	rs142890248	19	758613	A	G	0.00936975	0.01059	0.008484	1.05152	0.0203682	0.0136473	nonsynonymous	MISP
exm334147	rs76340458	3	100565278	A	G	0.000147059	0	0.0002538	0.680179	0.156259	0.0136478	nonsynonymous	ABI3BP
exm1537025	rs150002208	20	34025407	T	C	0.000105051	0.0002498	0	1.58004	0.185487	0.0136552	nonsynonymous	GDF5
exm464457	rs145002867	5	79854804	G	T	0.000105033	0.0001998	3.626e-05	1.57679	0.184658	0.0136588	nonsynonymous	ANKRD34B
exm294630	rs61755446	3	17056271	T	C	0.00838271	0.009392	0.00765	1.05509	0.0217477	0.0136635	nonsynonymous	PLCL2
exm451487	rs146887040	5	38884151	C	T	0.00115546	0.001399	0.0009789	1.1551	0.0584714	0.0136655	nonsynonymous	OSMR
exm422177	rs144632591	4	122846193	G	A	0.000903285	0.0005494	0.00116	0.852524	0.0647094	0.0136748	nonsynonymous	TRPC3
exm923441	rs113806080	11	64518016	A	G	0.00651206	0.007642	0.005692	1.06158	0.0242348	0.0136753	nonsynonymous	PYGM
exm518725	rs41267712	6	17764896	G	C	0.0094966	0.008294	0.01037	0.950894	0.0204237	0.0136865	nonsynonymous	KIF13A
exm104435	rs143192137	1	154516509	A	G	0.000609193	0.0002997	0.0008339	0.824673	0.0782012	0.0137003	nonsynonymous	TDRD10
exm913946	rs34696253	11	59575316	A	G	0.000252101	0.0004496	0.0001088	1.35826	0.124233	0.0137106	nonsynonymous	MRPL16
exm575770	rs111976561	6	123126106	G	T	0.00413848	0.003147	0.004858	0.927038	0.0307393	0.0137157	nonsynonymous	SMPDL3A
exm382547	rs139626221	4	2306196	T	C	4.2015e-05	9.99e-05	0	2.13631	0.308016	0.0137236	nonsynonymous	ZFYVE28
exm1442604	rs142347330	19	17631849	A	G	6.30199e-05	0.0001498	0	1.90751	0.262123	0.0137499	nonsynonymous	PGLS
exm633806	rs200441644	7	91936684	T	C	0.00025209	0.0003996	0.000145	1.34566	0.120506	0.0137531	nonsynonymous	ANKIB1
exm88550	rs201253941	1	118584644	A	G	0.000273109	0.0004496	0.000145	1.32914	0.115502	0.0137622	stop	SPAG17
exm1319559	rs142050024	17	38978713	T	C	0.00073548	0.0009997	0.0005438	1.19345	0.0717929	0.0137658	nonsynonymous	KRT10|TMEM99
exm735524	rs142983095	9	990856	A	G	0.00373918	0.004395	0.003263	1.08342	0.0325271	0.0137659	nonsynonymous	DMRT3
exm832603	rs151170391	10	73511604	C	T	8.40266e-05	0.0001998	0	1.71718	0.219497	0.0137664	nonsynonymous	C10orf54|CDH23
exm462605	rs201737682	5	76729019	T	C	0.00029413	0.0004496	0.0001813	1.31147	0.110095	0.0137829	nonsynonymous	WDR41
exm1224051	rs202097294	16	20999124	C	G	0.00304622	0.002598	0.003372	0.891422	0.04667	0.0137876	nonsynonymous	DNAH3
exm320130	rs200268875	3	52255874	A	G	0.000609193	0.0002997	0.0008339	0.821251	0.0799682	0.0137947	nonsynonymous	TLR9
exm556125	rs199934217	6	53365127	A	G	8.40301e-05	0.0001998	0	1.69207	0.213616	0.0138106	nonsynonymous	GCLC
exm1513751	rs139350568	19	58016027	T	G	0.000672269	0.0008992	0.0005076	1.2074	0.0765659	0.013835	nonsynonymous	ZNF773
exm1738214	rs202175478	11	76922327	A	G	4.20451e-05	0.0001001	0	2.00984	0.283609	0.0138423	nonsynonymous	MYO7A
exm1163825	rs201530487	15	55790405	A	G	0.000483153	0.0002997	0.0006163	0.805763	0.087778	0.0138797	splice	DYX1C1|DYX1C1-CCPG1
exm559453	rs142628684	6	70859609	A	C	0.000378215	0.0001499	0.0005438	0.778749	0.101642	0.0138835	nonsynonymous	COL19A1
exm2191184	rs75319311	9	140007492	T	C	0.00239476	0.003196	0.001813	1.10339	0.0399959	0.013895	nonsynonymous	DPP7
exm499430	rs140164881	5	156770220	A	G	0.000861272	0.0004995	0.001124	0.848591	0.0667474	0.0139054	nonsynonymous	CYFIP2|FNDC9
exm540168	rs146713427	6	34511830	A	G	0.000672212	0.001099	0.0003626	1.22252	0.0816843	0.0139067	nonsynonymous	SPDEF
exm964770	rs145952459	11	122756610	G	T	0.000483153	0.0006992	0.0003263	1.25394	0.0920282	0.0139341	nonsynonymous	C11orf63
exm1317522	rs141896432	17	38031634	A	G	0.000441139	0.0001998	0.0006163	0.799233	0.091139	0.013936	nonsynonymous	ZPBP2
exm1695050	rs116913282	11	113565260	A	G	0.000588186	0.0002997	0.0007976	0.81979	0.0808118	0.0139368	nonsynonymous	TMPRSS5
exm1533632	rs148635670	20	31649602	T	C	0.00018906	0	0.0003263	0.708686	0.140054	0.0139461	nonsynonymous	BPIFB3
exm234993	rs113262393	2	160028693	G	T	0.0066381	0.007242	0.0062	1.06271	0.0247397	0.0139465	nonsynonymous	TANC1
exm876635	rs55741856	11	1277953	T	C	0.00493739	0.006945	0.003481	1.07293	0.0286363	0.0139607	nonsynonymous	MUC5B
exm1009733	rs138614417	12	54793520	G	T	0.000294105	0.0004995	0.000145	1.31204	0.110502	0.0139814	nonsynonymous	ITGA5|LOC102724050
exm1453379	rs150713418	19	33651386	A	G	0.000651233	0.001149	0.00029	1.2087	0.0771367	0.0140004	nonsynonymous	WDR88
exm700475	rs199987146	8	52361627	G	A	4.20221e-05	9.994e-05	0	2.18746	0.318552	0.0140032	nonsynonymous	PXDNL
exm900062	rs201722091	11	34680109	C	T	0.000189139	9.999e-05	0.0002538	0.711117	0.138754	0.0140105	nonsynonymous	EHF
exm91548	rs143964722	1	145561782	A	C	0.000735232	0.0003496	0.001015	0.844838	0.0686362	0.0140271	nonsynonymous	ANKRD35|NBPF10|NBPF20
exm705081	rs118056333	8	70515476	C	T	0.00813606	0.009307	0.007287	1.05495	0.0217797	0.0140418	nonsynonymous	SULF1
exm1405134	rs200311160	19	2934130	A	G	0.00012605	0	0.0002175	0.664387	0.166489	0.014051	nonsynonymous	ZNF77
exm404081	NA	4	71115004	T	A	0.000273327	0.0006006	3.626e-05	1.32643	0.115026	0.0140534	nonsynonymous	CSN3
exm50639	rs201880930	1	42865200	A	G	6.30199e-05	0	0.0001088	0.534791	0.254849	0.0140537	nonsynonymous	RIMKLA
exm446240	rs34432513	5	16475209	G	C	4.20203e-05	9.993e-05	0	2.01025	0.284337	0.014059	nonsynonymous	FAM134B
exm1490786	rs143098791	19	49967454	T	C	0.00111363	0.001599	0.0007614	1.16017	0.0604999	0.0140618	nonsynonymous	ALDH16A1
exm2066778	rs200464883	4	145627777	A	G	0.000231112	0.0001499	0.00029	0.728279	0.129147	0.0140838	nonsynonymous	HHIP
exm1312587	rs199663871	17	33884688	T	C	0.00275199	0.002198	0.003154	0.912238	0.0374145	0.0140867	nonsynonymous	SLFN14
exm1163082	rs201226312	15	52902531	C	T	0.000105046	0.0001998	3.626e-05	1.63745	0.200927	0.0141147	nonsynonymous	FAM214A
exm1346838	rs199676823	17	63685297	A	G	0.000189068	0.0004496	0	1.46216	0.154817	0.0141289	stop	CEP112
exm1102036	rs139548576	14	52957155	G	A	0.000483478	0.0002001	0.0006889	0.802778	0.0895281	0.0141389	nonsynonymous	TXNDC16
exm1220947	rs139179946	16	17232220	A	G	0.000399126	0.0005993	0.0002538	1.26457	0.09569	0.0141639	nonsynonymous	XYLT1
exm973070	rs200173452	12	661265	A	G	0.000378135	0.0001499	0.0005438	0.784631	0.0988756	0.0141669	nonsynonymous	B4GALNT3
exm354819	rs114467064	3	139297737	T	C	0.000231092	4.996e-05	0.0003626	0.725519	0.13081	0.0141694	stop	NMNAT3
exm1065063	rs149675484	13	41133979	A	G	0.000609193	0.000949	0.0003626	1.20699	0.0766969	0.014171	nonsynonymous	FOXO1
exm1071363	rs200910470	13	61141696	A	G	0.000147084	0.0002999	3.626e-05	1.44994	0.151478	0.0141815	nonsynonymous	TDRD3
exm143459	rs140533827	1	206652423	A	G	0.000105033	0.0001998	3.626e-05	1.61343	0.195091	0.014206	nonsynonymous	IKBKE
exm1445195	rs34439430	19	18507074	T	G	0.000483234	0.0007994	0.0002538	1.25917	0.0939916	0.014213	nonsynonymous	LRRC25
exm1481078	rs201590902	19	46021021	T	C	0.000294093	9.989e-05	0.0004351	0.753971	0.115192	0.0142239	nonsynonymous	VASP
exm432834	rs141075309	4	166416806	A	G	0.000714256	0.0009491	0.0005438	1.1996	0.0742333	0.0142251	nonsynonymous	CPE
exm724666	rs191505452	8	142486102	A	G	0.0041805	0.005045	0.003553	1.07768	0.0305183	0.0142274	nonsynonymous	MROH5
exm141066	rs201178287	1	204416604	A	G	0.000735232	0.0006493	0.0007976	0.838277	0.0719611	0.0142294	nonsynonymous	PIK3C2B
exm330900	rs146036715	3	77595544	C	T	0.00287839	0.002848	0.0029	0.913087	0.0370991	0.0142522	nonsynonymous	ROBO2
exm769118	rs200831433	9	107582275	T	C	0.000273086	9.989e-05	0.0003988	0.759214	0.1124	0.0142538	nonsynonymous	ABCA1
exm807206	rs138695721	10	5691034	G	T	0.00707924	0.007791	0.006562	0.944184	0.0234401	0.0142758	nonsynonymous	ASB13
exm981241	rs201528048	12	8075589	C	T	8.40266e-05	0.0001998	0	1.65707	0.206168	0.0142972	nonsynonymous	SLC2A3
exm1060006	rs56090538	13	28611382	G	T	0.000189195	0.0003502	7.251e-05	1.41451	0.141567	0.0143008	nonsynonymous	FLT3
exm1815647	rs200497377	14	58796290	G	A	6.31021e-05	0	0.0001088	0.528259	0.260558	0.0143159	nonsynonymous	ARID4A
exm1291226	rs147975406	17	8065608	C	T	0.000987312	0.001498	0.0006163	1.1651	0.0624032	0.0143397	nonsynonymous	VAMP2
exm316036	rs201540431	3	49756451	A	G	0.00012604	0.0002497	3.626e-05	1.55596	0.180553	0.0143431	nonsynonymous	AMIGO3|RNF123
exm1616499	rs187115817	22	45182453	A	G	4.20133e-05	9.989e-05	0	2.03099	0.289455	0.0143736	nonsynonymous	ARHGAP8|PRR5-ARHGAP8
exm507509	rs113574636	5	176919607	G	C	0.00147059	0.001798	0.001233	1.13613	0.0521492	0.0143888	nonsynonymous	PDLIM7
exm451934	rs200646202	5	39341309	T	C	0.000105038	0.0002498	0	1.62809	0.199179	0.0144012	nonsynonymous	C9
exm1395229	rs141645766	18	77895325	G	T	0.00876014	0.007792	0.009463	0.949378	0.0212327	0.0144201	nonsynonymous	ADNP2
exm1317618	rs141523291	17	38079502	G	C	0.0027521	0.003147	0.002465	1.10314	0.0401226	0.0144242	nonsynonymous	ORMDL3
exm1476003	rs25490	19	44056341	G	A	0.000252525	0.0005009	7.258e-05	1.32692	0.115632	0.0144363	nonsynonymous	XRCC1
exm157832	rs201539108	1	230415199	A	G	4.20186e-05	9.992e-05	0	2.0056	0.284626	0.0144802	stop	GALNT2
exm491426	rs144504976	5	143544997	T	A	0.000231102	9.992e-05	0.0003263	0.741026	0.122579	0.0144804	splice	YIPF5
exm1369304	rs150461663	17	80046058	T	C	4.20239e-05	9.994e-05	0	2.28478	0.337955	0.0144886	nonsynonymous	FASN
exm1159454	rs34661166	15	48499975	T	C	0.0014075	0.001848	0.001088	1.13572	0.0520577	0.0144971	nonsynonymous	SLC12A1
exm1559676	rs201304462	20	62196934	T	C	0.000777409	0.001149	0.0005076	1.17426	0.0657091	0.0145	nonsynonymous	HELZ2
exm2266128	rs2116714	5	148191398	A	G	0.00584058	0.007094	0.004931	1.06624	0.0262372	0.0145054	aimList	.
exm335293	rs145686670	3	107096768	C	A	0.000693656	0.0009504	0.0005076	1.19953	0.0744411	0.0145262	nonsynonymous	CCDC54
exm717925	rs114230243	8	121267497	C	T	0.000798319	0.001249	0.0004713	1.19072	0.0714228	0.0145268	nonsynonymous	COL14A1
exm970849	rs199538468	11	130341170	C	G	0.00012604	0	0.0002175	0.64582	0.178909	0.01453	nonsynonymous	ADAMTS15
exm866598	rs184631562	10	134230570	T	C	0.00268908	0.003547	0.002067	1.09831	0.0383711	0.0145362	stop	PWWP2B
exm882112	rs113958818	11	5080653	T	C	0.000147059	0.0002498	7.251e-05	1.47435	0.158878	0.0145457	nonsynonymous	OR52E2
exm856663	rs202042122	10	115383290	T	C	6.30252e-05	0.0001499	0	1.8475	0.251211	0.0145461	nonsynonymous	NRAP
exm1093591	rs146737422	14	24775579	T	C	0.000399126	0.0005993	0.0002538	1.25822	0.0940076	0.014551	splice	CIDEB|NOP9
exm113544	rs75906759	1	158724634	G	A	0.00123944	0.001948	0.0007251	1.15276	0.0581832	0.0145544	nonsynonymous	OR6K6
exm377904	rs149039509	3	197619588	G	A	6.30199e-05	0.0001498	0	1.78077	0.236181	0.0145561	nonsynonymous	IQCG
exm592275	rs8191842	6	160482592	A	G	0.000105046	0.0002498	0	1.62198	0.197964	0.0145615	nonsynonymous	IGF2R
exm1598990	rs181903593	22	30518166	A	G	0.00357113	0.002697	0.004206	0.923957	0.0323921	0.0146207	nonsynonymous	HORMAD2
exm681422	rs200854148	8	10468681	T	C	0.000105042	0.0002498	0	1.58887	0.189662	0.0146341	nonsynonymous	RP1L1
exm740778	rs138108118	9	16436244	T	C	4.20133e-05	9.989e-05	0	2.02269	0.288554	0.0146369	nonsynonymous	BNC2
exm601670	rs191971593	7	4823061	A	G	0.00296194	0.002198	0.003517	0.914664	0.0365394	0.0146402	nonsynonymous	AP5Z1
exm139710	rs201565452	1	203194206	T	C	0.000105042	0.0001998	3.626e-05	1.59907	0.192316	0.0146512	nonsynonymous	CHIT1
exm561749	rs145876800	6	76063301	C	A	0.00025208	0.0003996	0.000145	1.33916	0.119648	0.0146532	nonsynonymous	FILIP1
exm1621004	rs201127595	22	50649173	A	G	0.00016818	5.004e-05	0.0002538	0.684407	0.155378	0.0146664	nonsynonymous	SELO
exm496294	rs184186742	5	150407527	A	G	0.000273098	0.0004995	0.0001088	1.34772	0.122302	0.0146867	nonsynonymous	GPX3
exm577351	rs117422805	6	129601217	A	G	0.00273086	0.003246	0.002357	1.09538	0.0373419	0.0146978	nonsynonymous	LAMA2
exm1604934	rs201021542	22	37271875	A	G	0.000252345	0.0004006	0.000145	1.36767	0.12835	0.0147086	stop	NCF4
exm308803	rs202064417	3	47038801	T	C	0.00025208	9.989e-05	0.0003626	0.745986	0.120135	0.0147145	nonsynonymous	NBEAL2
exm983886	rs76112700	12	10954632	A	C	0.00804622	0.006594	0.0091	0.94748	0.0221189	0.0147251	nonsynonymous	TAS2R7
exm1147560	rs143270407	15	38990598	T	C	0.000567227	0.0007993	0.0003988	1.22443	0.083027	0.0147415	nonsynonymous	C15orf53
exm536716	rs151064661	6	32797847	C	T	0.000189092	0.0003498	7.251e-05	1.41555	0.142506	0.014743	nonsynonymous	TAP2
exm87970	rs189628686	1	117660868	A	G	0.00210066	0.003246	0.001269	1.11529	0.0447522	0.0147605	nonsynonymous	TRIM45
exm692761	rs148606352	8	28210916	T	C	0.000546173	0.0007991	0.0003626	1.22729	0.084002	0.0147614	nonsynonymous	ZNF395
exm736572	rs113754532	9	4286344	G	A	0.000189139	0.00035	7.251e-05	1.43885	0.149231	0.0147642	nonsynonymous	GLIS3
exm310539	rs140928289	3	47957596	G	T	0.00012604	0.0002497	3.626e-05	1.56767	0.184462	0.0147969	nonsynonymous	MAP4
exm877581	rs140659236	11	1857514	T	C	0.00520965	0.006143	0.004532	1.06855	0.027206	0.0148011	splice	SYT8
exm1308986	rs188883639	17	28754502	A	G	6.30199e-05	0.0001498	0	1.77199	0.23474	0.0148028	nonsynonymous	CPD
exm384229	rs143395145	4	3319678	A	G	4.20133e-05	9.989e-05	0	1.98081	0.280459	0.014806	filler	RGS12
exm84742	rs41312688	1	113252841	A	G	0.00691176	0.007543	0.006453	1.05976	0.0238179	0.014807	nonsynonymous	PPM1J
exm631498	rs142614130	7	86998785	T	C	6.30226e-05	0.0001499	0	1.78361	0.237459	0.0148179	nonsynonymous	CROT
exm665074	rs35984674	7	142566065	A	G	0.00168067	0.001099	0.002103	0.890395	0.0476482	0.0148342	nonsynonymous	EPHB6
exm2225619	rs200022826	16	89818580	T	C	2.10066e-05	4.995e-05	0	2.47545	0.372055	0.0148401	filler	FANCA
exm1100065	rs149602229	14	50307454	A	C	4.20133e-05	9.989e-05	0	2.00145	0.28482	0.0148432	nonsynonymous	NEMF
exm1163994	rs200069819	15	55965738	A	C	0.000840266	0.001199	0.0005801	1.17579	0.0664809	0.0148554	nonsynonymous	PRTG
exm1176325	rs145128251	15	74560733	T	G	6.30199e-05	0	0.0001088	0.537378	0.255016	0.0148773	stop	CCDC33
exm1336482	rs149893296	17	48614456	T	C	0.00579832	0.004946	0.006417	0.939061	0.0258176	0.0148773	nonsynonymous	EPN3
exm773680	rs151332782	9	116136209	C	G	0.00178624	0.0025	0.001269	1.12051	0.0467229	0.0148815	nonsynonymous	HDHD3
exm636996	rs145989307	7	98449130	G	T	0.00281489	0.002547	0.003009	0.91526	0.0363641	0.0148913	nonsynonymous	TMEM130
exm186074	rs116221550	2	33809851	C	T	0.00718518	0.005845	0.008157	0.945466	0.023031	0.014898	nonsynonymous	FAM98A
exm583943	rs143651227	6	144854281	A	C	0.00130252	0.0008992	0.001595	0.873727	0.0554423	0.0149026	nonsynonymous	UTRN
exm1123127	rs200455654	14	93761256	G	A	0.000336219	0.0004999	0.0002175	1.29285	0.105514	0.0149212	nonsynonymous	BTBD7
exm609218	rs143894913	7	22985282	C	T	0.000126135	0.0002502	3.626e-05	1.57001	0.185307	0.0149236	nonsynonymous	FAM126A
exm1462140	rs3745953	19	38852357	G	T	0.00119738	0.000949	0.001378	0.873661	0.0554915	0.0149358	nonsynonymous	CATSPERG
exm1462363	rs146483189	19	38877168	C	T	0.00119748	0.0009491	0.001378	0.87368	0.0554915	0.0149515	nonsynonymous	GGN
exm346590	NA	3	126158525	T	C	0.000719889	0.001575	0.0003263	1.21509	0.0800806	0.0149847	nonsynonymous	ZXDC
exm648890	rs142822484	7	106509619	A	G	0.000147053	0.0002498	7.251e-05	1.46355	0.156565	0.0149897	nonsynonymous	PIK3CG
exm970282	rs148916176	11	129991563	T	C	0.0015755	0.001149	0.001885	0.887778	0.0489479	0.0150219	nonsynonymous	APLP2
exm1569127	rs150224037	21	37618346	A	G	0.0015965	0.001299	0.001813	0.888984	0.0483907	0.0150241	nonsynonymous	DOPEY2
exm1036192	rs149111537	12	110353218	A	G	0.000210075	4.995e-05	0.0003263	0.715803	0.137504	0.0150337	nonsynonymous	TCHP
exm1533897	rs200131124	20	31695550	T	C	0.00018906	4.995e-05	0.00029	0.720128	0.135056	0.0150556	splice	BPIFB4
exm1077067	rs147053581	13	101742315	T	G	0.00155462	0.001998	0.001233	1.12925	0.0500093	0.0150716	nonsynonymous	NALCN
exm587577	rs200135486	6	152536152	A	G	6.30226e-05	0.0001499	0	1.83481	0.249722	0.015079	nonsynonymous	SYNE1
exm640290	rs200361384	7	99801677	C	T	0.000399143	0.0006494	0.0002175	1.25559	0.0936739	0.0151074	nonsynonymous	GATS|STAG3
exm1554059	rs142013890	20	58442796	T	G	0.000189068	4.995e-05	0.00029	0.706467	0.14304	0.0151302	nonsynonymous	SYCP2
exm1018443	rs144560708	12	62918965	T	C	0.000147053	0.0002997	3.626e-05	1.48627	0.163128	0.0151327	nonsynonymous	MON2
exm1568625	rs141470374	21	36081793	T	C	0.000105042	0.0001998	3.626e-05	1.59894	0.193327	0.0151946	nonsynonymous	CLIC6
exm1349893	rs150637663	17	68129339	A	G	0.000231073	4.995e-05	0.0003626	0.73452	0.127099	0.0152013	stop	KCNJ16
exm2250733	rs137956150	12	15699564	A	G	0.000840266	0.001398	0.0004351	1.18032	0.0683075	0.01522	synonymous	PTPRO
exm336264	rs146650880	3	108672572	T	C	6.30226e-05	0.0001499	0	1.94031	0.273131	0.0152305	nonsynonymous	GUCA1C
exm551724	rs200105202	6	44278885	A	G	0.000168067	0	0.00029	0.687561	0.154359	0.015231	nonsynonymous	AARS2
exm120991	rs145189179	1	168014447	A	G	0.00039916	0.0005995	0.0002538	1.27463	0.099993	0.0152368	nonsynonymous	DCAF6
exm671075	rs201011395	7	150439564	T	C	0.000462146	0.0002997	0.0005801	0.802797	0.0905242	0.0152465	nonsynonymous	GIMAP1-GIMAP5|GIMAP5
exm970710	rs201923368	11	130288974	A	G	4.20133e-05	9.989e-05	0	2.1885	0.322838	0.0152645	nonsynonymous	ADAMTS8
exm847175	rs143647630	10	99531284	T	C	0.00682716	0.005794	0.007577	0.943404	0.0240163	0.0152718	nonsynonymous	SFRP5
exm1156053	rs199517801	15	43693969	T	C	0.0010084	0.0006494	0.001269	0.862272	0.0610871	0.0152752	nonsynonymous	RNU6-28P|TUBGCP4
exm55468	rs147650410	1	46080844	C	T	6.30252e-05	0.0001499	0	1.77404	0.236337	0.0152831	nonsynonymous	NASP
exm499160	rs201705403	5	156589874	A	G	0.000294093	4.995e-05	0.0004713	0.764534	0.110691	0.0152839	nonsynonymous	FAM71B
exm721796	rs200412611	8	133895209	G	A	6.30199e-05	0	0.0001088	0.56151	0.237939	0.0152865	nonsynonymous	TG
exm719642	rs201582233	8	125072454	T	C	0.000231092	4.996e-05	0.0003626	0.729282	0.130164	0.0152929	nonsynonymous	FER1L6|FER1L6-AS2
exm749138	rs76894152	9	35677793	A	G	0.00329804	0.002797	0.003662	0.919139	0.0347668	0.0152983	nonsynonymous	CA9
exm465680	rs141195210	5	82868257	G	A	0.000546196	0.0008492	0.0003263	1.21611	0.0806759	0.0152984	nonsynonymous	VCAN
exm1530361	rs141279047	20	25187848	A	G	0.00107138	0.001399	0.0008339	1.15286	0.0586534	0.0153	nonsynonymous	ENTPD6
exm599326	rs200613809	7	2284283	A	G	4.20168e-05	9.991e-05	0	2.06978	0.299957	0.015302	nonsynonymous	NUDT1
exm302604	rs188572043	3	39307037	T	C	8.40266e-05	0	0.000145	0.567053	0.233984	0.0153277	nonsynonymous	CX3CR1
exm107506	rs41264975	1	155734742	G	A	0.00584132	0.006897	0.005076	1.06447	0.0257706	0.0153294	nonsynonymous	GON4L
exm917725	rs138495745	11	62288156	T	C	0.00025208	0.0003996	0.000145	1.33475	0.119103	0.0153373	nonsynonymous	AHNAK
exm946554	rs200627023	11	88027365	T	C	6.30226e-05	0	0.0001088	0.560723	0.23868	0.0153564	nonsynonymous	CTSC
exm584852	rs148830578	6	147636753	C	T	0.00531468	0.006143	0.004713	1.06819	0.0272167	0.0153685	nonsynonymous	STXBP5
exm1512208	rs146726213	19	57286738	T	C	0.000462301	0.0006998	0.00029	1.24697	0.0910837	0.0153839	nonsynonymous	LOC101929059|ZIM2
exm2172926	rs185448932	8	41561560	T	C	4.20186e-05	9.992e-05	0	2.02602	0.291395	0.0153892	splice	ANK1
exm1153087	rs201347466	15	42293372	A	G	0.00012604	0.0002497	3.626e-05	1.49197	0.165153	0.0154098	nonsynonymous	PLA2G4E
exm1018307	rs149587895	12	60169112	C	A	0.000273201	0.00045	0.000145	1.31724	0.113739	0.0154118	nonsynonymous	SLC16A7
exm852249	rs149406506	10	104231098	A	G	0.000924331	0.0003996	0.001305	0.853844	0.0652276	0.0154184	nonsynonymous	TMEM180
exm756176	rs201687441	9	79321690	A	G	0.00050418	0.0008492	0.0002538	1.24608	0.0908207	0.0154203	nonsynonymous	PRUNE2
exm2250158	rs149659254	11	6568073	T	C	0.000504159	0.0006992	0.0003626	1.23992	0.0888021	0.0154519	synonymous,reveexm-rse/exm885723-0_T_R_1918285872	DNHD1
exm885723	rs149659254	11	6568073	A	G	0.000504159	0.0006992	0.0003626	1.23992	0.0888021	0.0154519	NA	DNHD1
exm434535	rs148258730	4	175229858	A	G	8.40266e-05	0.0001998	0	1.75123	0.231483	0.0154963	nonsynonymous	CEP44
exm1432302	rs145869101	19	13039642	G	C	0.000399126	9.989e-05	0.0006163	0.75963	0.113588	0.0155053	nonsynonymous	FARSA
exm927246	rs145297254	11	65373249	A	C	0.000336163	0.0004997	0.0002175	1.29725	0.107528	0.015511	nonsynonymous	MAP3K11
exm1256646	rs201230446	16	72048540	T	C	0.000462224	0.0006495	0.0003263	1.24445	0.0903637	0.0155138	nonsynonymous	DHODH
exm155331	rs200638282	1	228404818	A	C	0.00262638	0.003048	0.00232	1.09838	0.0387747	0.0155166	nonsynonymous	OBSCN
exm235896	rs149458354	2	160755351	C	T	0.000777246	0.0004495	0.001015	0.842131	0.0710037	0.0155259	nonsynonymous	LY75|LY75-CD302
exm1111997	rs147784925	14	71500680	A	G	2.10075e-05	4.995e-05	0	2.61107	0.396625	0.0155284	nonsynonymous	PCNX
exm317726	rs199539734	3	50334239	A	G	0.00195362	0.002547	0.001523	1.11483	0.0449265	0.0155425	nonsynonymous	HYAL3|NAT6
exm1318081	rs148810425	17	38252768	A	G	0.000147053	0.0002498	7.251e-05	1.4602	0.156476	0.0155483	nonsynonymous	NR1D1
exm1343089	rs200842533	17	60042823	C	T	4.20133e-05	9.989e-05	0	2.22501	0.330667	0.0155789	nonsynonymous	MED13
exm166068	rs33998996	1	247320105	T	G	0.00684845	0.006144	0.00736	0.943781	0.0239238	0.0155818	stop	ZNF124
exm604316	rs200528323	7	6194034	A	G	0.00105033	0.001398	0.0007976	1.1593	0.0611225	0.0155925	nonsynonymous	USP42
exm2253863	rs55744031	19	42740863	A	G	0.00415949	0.004745	0.003734	1.07663	0.0305324	0.0155927	synonymous,reveexm-rse/exm1472802-0_B_R_1920918277	GSK3A
exm587228	rs73617535	6	151936704	A	G	6.30199e-05	0	0.0001088	0.556037	0.242703	0.0155945	nonsynonymous	CCDC170
exm205842	rs149519143	2	75929362	C	A	0.000882279	0.001199	0.0006526	1.17544	0.0668417	0.0155951	nonsynonymous	GCFC2
exm1172561	rs199735577	15	68612563	T	C	6.30199e-05	9.989e-05	3.626e-05	1.78637	0.239929	0.0155993	nonsynonymous	ITGA11
exm1261200	rs141595738	16	81077226	C	A	0.000357128	0.0004995	0.0002538	1.2788	0.101699	0.0156002	nonsynonymous	ATMIN
exm1472802	rs55744031	19	42740863	T	C	0.00416176	0.004749	0.003736	1.07662	0.0305326	0.0156086	NA	GSK3A
exm40133	rs112754928	1	32280724	T	C	0.00653334	0.005495	0.007287	0.943267	0.0241586	0.0156226	nonsynonymous	SPOCD1
exm134229	rs146959075	1	197093319	A	G	8.40477e-05	0.0001998	0	1.66678	0.211369	0.0156455	nonsynonymous	ASPM
exm1311805	rs116362062	17	33491133	T	C	0.00012604	0.0002497	3.626e-05	1.54566	0.180182	0.0156597	nonsynonymous	UNC45B
exm705207	rs200618319	8	70617424	T	C	0.000210217	0.0004503	3.626e-05	1.40321	0.140183	0.0156668	NA	SLCO5A1
exm2258945	rs200618319	8	70617424	A	G	0.000210066	0.0004495	3.626e-05	1.40308	0.140183	0.0156957	synonymous,reveexm-rse/exm705207-0_B_R_1922988972	SLCO5A1
exm691968	rs200277522	8	27401314	A	G	4.20168e-05	9.991e-05	0	2.08026	0.303211	0.0157015	nonsynonymous	EPHX2
exm82713	rs139502540	1	110882536	C	T	0.00136549	0.001049	0.001595	0.876579	0.0545388	0.0157217	nonsynonymous	RBM15
exm1595382	rs138167578	22	25599798	T	C	4.20133e-05	9.989e-05	0	1.91714	0.269473	0.0157261	nonsynonymous	CRYBB3
exm1319350	rs140903177	17	38936587	A	G	0.00279412	0.002048	0.003336	0.914364	0.0370733	0.0157411	nonsynonymous	KRT27
exm1522238	rs142582117	20	3673535	G	A	0.00317227	0.004046	0.002538	1.087	0.034559	0.0157801	nonsynonymous	SIGLEC1
exm38558	rs141267043	1	29642614	G	T	0.000147053	0	0.0002538	0.686229	0.155994	0.0157859	nonsynonymous	PTPRU
exm1455388	rs144892283	19	35715930	C	T	0.00235274	0.001948	0.002647	0.906047	0.0408766	0.0157916	nonsynonymous	FAM187B
exm1858415	rs201669355	16	4431443	C	G	0.000903399	0.0005496	0.00116	0.857332	0.0637818	0.0158054	nonsynonymous	CORO7|CORO7-PAM16|VASN
exm1168222	rs200890961	15	63937296	G	A	0.00012604	0.0002497	3.626e-05	1.53117	0.176536	0.0158084	splice	HERC1
exm228739	rs150135352	2	133403126	A	C	0.0003151	9.989e-05	0.0004713	0.759411	0.114064	0.0158309	nonsynonymous	GPR39|LYPD1
exm1023533	rs61756211	12	79842893	T	C	0.00323502	0.002597	0.003698	0.919952	0.0345798	0.0158315	nonsynonymous	SYT1
exm197264	rs145618145	2	63220672	A	G	0.00233183	0.001848	0.002683	0.907381	0.0402842	0.0158354	nonsynonymous	EHBP1
exm263341	rs199836710	2	216264005	T	C	8.40266e-05	0.0001998	0	1.7268	0.226449	0.0158506	nonsynonymous	FN1
exm347519	rs139336906	3	127334730	G	A	0.00025209	0	0.0004351	0.740218	0.124702	0.0158552	nonsynonymous	MCM2
exm1855752	rs200460526	16	3076270	T	C	0.000105033	0.0001998	3.626e-05	1.58184	0.190151	0.0158775	nonsynonymous	THOC6
exm1163695	rs201970644	15	55652187	G	A	0.00149147	0.001848	0.001233	1.13229	0.051516	0.0158779	nonsynonymous	CCPG1|DYX1C1-CCPG1
exm1081994	rs142418115	13	114150039	C	T	0.00191185	0.001149	0.002465	0.89753	0.0448283	0.015882	nonsynonymous	TMCO3
exm366993	rs148186903	3	183006946	T	C	4.20133e-05	9.989e-05	0	2.12612	0.312821	0.0158967	nonsynonymous	MCF2L2
exm856371	rs61867369	10	115327273	T	G	0.00668039	0.005744	0.00736	0.942901	0.0243833	0.0158981	nonsynonymous	HABP2
exm935589	rs186971044	11	68671277	G	A	8.40266e-05	0.0001498	3.626e-05	1.67412	0.213741	0.0159181	nonsynonymous	MRPL21
exm136868	rs150856888	1	201184166	C	A	0.00111391	0.001099	0.001124	0.867905	0.0587678	0.0159211	nonsynonymous	IGFN1
exm683792	rs187157511	8	13425156	C	A	0.000336361	0.0001001	0.0005076	0.767876	0.109569	0.0159259	nonsynonymous	C8orf48
exm102948	rs146128753	1	153750682	A	G	2.10066e-05	4.995e-05	0	2.63975	0.402716	0.0159375	nonsynonymous	SLC27A3
exm1397042	rs149788617	19	740436	T	C	0.00541971	0.006393	0.004713	1.06701	0.0269127	0.0159522	nonsynonymous	PALM
exm1172535	rs141749560	15	68606130	A	G	0.00018906	4.995e-05	0.00029	0.717447	0.137785	0.0159545	nonsynonymous	ITGA11
exm1211874	rs140600202	16	3641280	T	C	0.000987312	0.001299	0.0007614	1.16394	0.0630014	0.0159705	nonsynonymous	SLX4
exm787898	rs142732671	9	132569605	A	G	0.000609193	0.0003496	0.0007976	0.824217	0.0802449	0.0159902	nonsynonymous	TOR1B
exm593618	rs199844557	6	163735946	T	C	4.2015e-05	9.99e-05	0	2.01247	0.290361	0.016014	nonsynonymous	PACRG|PACRG-AS1
exm1425483	rs144533070	19	10444558	T	G	0.00182758	0.001199	0.002284	0.893569	0.0467228	0.0160184	nonsynonymous	ICAM3
exm947652	rs16918105	11	92533057	C	T	0.00447611	0.005649	0.003626	1.07362	0.0294953	0.0160185	nonsynonymous	FAT3
exm1621095	rs202018920	22	50655781	T	C	0.000105033	0.0001998	3.626e-05	1.69938	0.220188	0.0160297	nonsynonymous	SELO
exm295270	rs140685569	3	20216484	T	C	0.000357113	0.0005494	0.0002175	1.28733	0.104886	0.0160368	nonsynonymous	SGOL1|SGOL1-AS1
exm410897	rs145936420	4	85738655	C	A	8.40336e-05	0.0001499	3.626e-05	1.61174	0.198249	0.0160559	nonsynonymous	WDFY3
exm214974	rs201941273	2	98797610	T	C	8.40301e-05	0.0001998	0	1.74667	0.231643	0.016056	nonsynonymous	VWA3B
exm394689	rs145711969	4	38776788	C	T	0.00012604	0.0002497	3.626e-05	1.49944	0.16826	0.0160596	nonsynonymous	TLR10
exm2192029	rs138283222	9	140707601	A	G	6.30385e-05	0.0001499	0	1.75752	0.234234	0.0160645	nonsynonymous	EHMT1
exm882494	rs149576452	11	5322977	A	G	6.30199e-05	0.0001498	0	1.81958	0.248652	0.0160668	nonsynonymous	OR51B4
exm1204692	rs201712764	16	2050236	T	C	0.000504159	0.0007492	0.0003263	1.24189	0.0899981	0.0160797	nonsynonymous	ZNF598
exm1153289	rs143243064	15	42379849	T	C	0.000210066	0.0003496	0.0001088	1.38831	0.136308	0.0160853	nonsynonymous	PLA2G4D
exm2258221	rs141804012	7	151372719	T	C	0.000546173	0.000899	0.00029	1.22936	0.0858057	0.0161038	synonymous	PRKAG2
exm473743	rs143468222	5	121786682	T	C	6.30199e-05	0.0001498	0	2.07189	0.302732	0.0161154	nonsynonymous	MGC32805|SNCAIP
exm1157806	rs77918503	15	44967847	G	A	0.00012604	0.0002497	3.626e-05	1.53804	0.178933	0.0161293	nonsynonymous	PATL2
exm171256	rs202154759	2	8930128	C	T	0.000693248	0.0003497	0.0009426	0.835515	0.0746955	0.0161341	nonsynonymous	KIDINS220
exm438956	rs201854030	4	187630813	T	C	0.000294093	0.0005494	0.0001088	1.31844	0.114917	0.0161454	nonsynonymous	FAT1
exm1258621	rs201194709	16	74729461	T	G	0.000840336	0.0005495	0.001051	0.858154	0.0635961	0.0161559	nonsynonymous	MLKL
exm427239	rs202227125	4	146824359	G	A	0.000840336	0.001149	0.0006163	1.17466	0.066928	0.0161583	nonsynonymous	ZNF827
exm316520	rs186312616	3	49881319	T	C	0.000504159	0.0007991	0.00029	1.22267	0.0835916	0.0161732	nonsynonymous	TRAIP
exm1025170	rs145801611	12	86373542	T	C	0.00123955	0.0006495	0.001668	0.872206	0.0568542	0.0161759	nonsynonymous	MGAT4C
exm933178	rs145807014	11	67206330	T	C	0.000210164	0.0004	7.251e-05	1.3653	0.12949	0.0161906	nonsynonymous	CORO1B
exm140456	rs140658518	1	204106337	G	C	0.00409664	0.003547	0.004496	0.929596	0.0303673	0.0162131	nonsynonymous	ETNK2
exm586855	rs200925112	6	151672914	C	T	0.000126045	0.0002498	3.626e-05	1.54102	0.179899	0.0162245	nonsynonymous	AKAP12
exm629953	rs145494248	7	81334825	T	C	0.000840266	0.0004995	0.001088	0.848807	0.0681934	0.0162256	nonsynonymous	HGF
exm439085	rs147653922	4	189022350	A	G	0.000546173	0.0002997	0.0007251	0.819248	0.0829624	0.0162554	nonsynonymous	TRIML2
exm46099	rs143114068	1	38052928	A	G	0.000273086	0.0004495	0.000145	1.32859	0.118241	0.0162664	nonsynonymous	GNL2
exm558448	rs202049443	6	62611203	A	G	0.000126066	0	0.0002175	0.651944	0.178096	0.0163033	nonsynonymous	KHDRBS2
exm1516164	rs145443903	19	58806559	A	G	0.000147046	0.0002497	7.251e-05	1.44993	0.154668	0.0163056	nonsynonymous	ZNF8
exm1603701	rs186819188	22	36055036	T	C	8.40301e-05	0	0.000145	0.607454	0.20754	0.0163124	nonsynonymous	APOL6
exm34449	rs61750046	1	26624479	T	G	0.00682773	0.005795	0.007577	0.944711	0.0236804	0.0163129	nonsynonymous	UBXN11
exm830098	rs202109020	10	71017116	A	G	0.00025208	0.0003996	0.000145	1.34996	0.124943	0.0163202	nonsynonymous	HKDC1
exm1357994	rs146697124	17	74289519	T	C	0.00831933	0.007243	0.0091	0.948964	0.0218144	0.0163327	nonsynonymous	QRICH2
exm471243	rs148840201	5	112200359	C	T	6.30226e-05	0.0001499	0	1.81016	0.247161	0.0163533	nonsynonymous	SRP19
exm271467	rs200306802	2	227659816	T	G	0.00039926	0.0006498	0.0002175	1.27626	0.10161	0.0163656	nonsynonymous	IRS1
exm823679	rs139444035	10	50315896	A	C	0.00012604	0.0002497	3.626e-05	1.48914	0.165875	0.0163676	nonsynonymous	VSTM4
exm1565191	rs75692404	21	31864263	T	G	0.00010506	0.0001999	3.626e-05	1.59453	0.194372	0.0163745	nonsynonymous	KRTAP19-3
exm184156	rs201284844	2	31010187	A	G	4.20133e-05	0	7.251e-05	0.504924	0.284688	0.0163799	nonsynonymous	CAPN13
exm896643	rs199501657	11	22242704	G	A	0.000399411	0.0006003	0.0002538	1.25629	0.0950743	0.0164041	nonsynonymous	ANO5
exm410966	rs201841441	4	86491814	T	C	0.000252143	0.0003998	0.000145	1.33963	0.121846	0.0164077	stop	ARHGAP24
exm715828	rs72687034	8	110477066	T	C	0.00270986	0.002048	0.00319	0.914431	0.0372769	0.0164089	stop	PKHD1L1
exm964297	rs150303243	11	121403254	T	C	0.000378135	0.0005994	0.0002175	1.2699	0.0995744	0.0164142	nonsynonymous	SORL1
exm1158559	rs150755159	15	45436303	T	C	0.00134442	0.001648	0.001124	1.13842	0.0540274	0.0164192	nonsynonymous	DUOX1
exm490804	rs145083148	5	141313896	T	C	0.000105033	0.0001498	7.251e-05	1.61645	0.200178	0.0164385	nonsynonymous	KIAA0141
exm1059875	rs149977259	13	28539069	A	G	0.000294105	0.0004995	0.000145	1.32306	0.116719	0.0164642	nonsynonymous	CDX2
exm1556721	rs145416632	20	61167658	C	G	0.00264706	0.003297	0.002175	1.09219	0.0367677	0.0164648	nonsynonymous	C20orf166
exm333042	rs147071610	3	98235681	G	A	0.00380348	0.004449	0.003336	1.08033	0.0322163	0.0164672	nonsynonymous	CLDND1
exm1123344	rs77267660	14	94112971	A	G	0.000588211	0.0001998	0.0008701	0.824724	0.0803737	0.0165012	nonsynonymous	UNC79
exm1608020	rs199627808	22	38503908	G	A	0.000147046	4.995e-05	0.0002175	0.668539	0.16795	0.0165078	nonsynonymous	BAIAP2L2
exm1366233	rs138694564	17	79257223	T	G	0.000273086	0.0003996	0.0001813	1.32084	0.116068	0.0165098	nonsynonymous	SLC38A10
exm891526	rs147838643	11	12277214	T	C	8.40336e-05	0.0001998	0	1.61744	0.200631	0.0165454	nonsynonymous	MICAL2
exm882888	rs200872309	11	5462195	G	C	0.000441158	0.0001499	0.0006526	0.792383	0.0970998	0.0165469	nonsynonymous	OR51B5|OR51I1
exm1291366	rs200868879	17	8092951	A	G	0.000924292	0.0005993	0.00116	0.858804	0.0635175	0.0165557	nonsynonymous	C17orf59
exm1347195	rs34406842	17	64738819	G	A	0.00189068	0.001199	0.002393	0.896219	0.0457272	0.0165677	nonsynonymous	PRKCA
exm1299858	rs199899548	17	18022844	T	C	0.000147065	0	0.0002538	0.682337	0.15952	0.0165693	nonsynonymous	MYO15A
exm697191	rs183670899	8	39133379	T	C	0.00256313	0.001799	0.003118	0.909706	0.039497	0.0165762	nonsynonymous	ADAM32
exm1078463	rs201989523	13	107145663	G	A	0.000147046	0.0002997	3.626e-05	1.43834	0.151709	0.016577	nonsynonymous	EFNB2
exm1155061	rs141828250	15	43237642	T	C	0.00140744	0.0009989	0.001704	0.882525	0.0521744	0.0166111	nonsynonymous	UBR1
exm1513915	rs147432413	19	58058432	C	A	0.00552475	0.006493	0.004822	1.06585	0.0266242	0.0166143	nonsynonymous	ZNF550
exm363081	rs116685244	3	167218066	G	A	0.000147046	0.0002497	7.251e-05	1.48633	0.165504	0.0166405	nonsynonymous	WDR49
exm1499667	rs117753855	19	53056465	T	C	4.2015e-05	9.99e-05	0	2.01716	0.293052	0.0166463	nonsynonymous	ZNF808
exm46066	rs147384355	1	38040285	A	G	0.000147046	0.0002997	3.626e-05	1.50089	0.169597	0.0166541	nonsynonymous	GNL2
exm1383125	rs199823443	18	33747092	A	G	0.000168053	0	0.00029	0.700872	0.148485	0.0166786	nonsynonymous	ELP2
exm144147	rs147389157	1	207135828	A	G	0.00645256	0.006951	0.006091	1.06066	0.0246021	0.0166845	nonsynonymous	FCAMR
exm1346766	rs139871607	17	63534353	G	A	0.00155449	0.001898	0.001305	1.12804	0.0503406	0.0166922	nonsynonymous	AXIN2
exm2009143	rs188371820	22	37482353	A	G	6.30279e-05	0.0001499	0	1.6104	0.199093	0.0166989	nonsynonymous	TMPRSS6
exm490437	rs200780879	5	141049314	A	G	0.000525166	0.0008491	0.00029	1.21776	0.0823228	0.016703	nonsynonymous	ARAP3
exm1264015	rs142910791	16	84213301	A	G	0.000672467	0.0003999	0.0008701	0.836492	0.0746038	0.0167046	nonsynonymous	TAF1C
exm1093180	rs146728175	14	24724343	T	C	0.000357113	0.0005494	0.0002175	1.28696	0.105442	0.0167281	nonsynonymous	TGM1
exm1282096	rs139921368	17	4837131	T	C	0.000168081	0.0002998	7.251e-05	1.46194	0.158775	0.0167637	nonsynonymous	GP1BA
exm41687	rs202005453	1	33583504	C	A	8.40266e-05	0.0001998	0	1.65472	0.210571	0.0167687	splice	ADC
exm1187657	rs145843073	15	89870429	G	A	0.000651206	0.0003496	0.0008701	0.83203	0.0768869	0.0167726	nonsynonymous	POLG
exm428007	rs148991943	4	151231390	G	A	8.40442e-05	0.0001499	3.626e-05	1.71819	0.226381	0.0168033	nonsynonymous	LRBA
exm441842	rs201972937	5	1225672	C	A	4.20133e-05	9.989e-05	0	1.98459	0.286692	0.0168132	nonsynonymous	SLC6A18
exm478801	rs148436794	5	134332080	A	G	0.000105033	0.0002497	0	1.57849	0.19094	0.0168186	nonsynonymous	CATSPER3
exm614513	rs200467205	7	36561649	C	T	0.000273121	0.0004496	0.000145	1.34047	0.122581	0.0168303	nonsynonymous	AOAH
exm675388	rs202174937	7	155532614	C	G	0.00514684	0.005794	0.004677	1.10359	0.0412415	0.0168427	nonsynonymous	RBM33
exm845937	rs140360454	10	98802722	T	G	0.00018906	0.0004495	0	1.43211	0.150268	0.0168461	nonsynonymous	SLIT1
exm429078	rs77425963	4	153896299	T	G	0.000105038	4.995e-05	0.000145	0.611588	0.205748	0.0168576	nonsynonymous	FHDC1
exm1165331	rs200684324	15	58837989	T	C	0.000651206	0.0008491	0.0005076	1.19475	0.0745033	0.0169263	nonsynonymous	LIPC
exm2019117	rs199908899	2	27454972	T	C	0.00012604	0.0002997	0	1.51945	0.175177	0.0169331	nonsynonymous	CAD
exm2276560	rs148878409	17	80706786	T	G	0.000147046	0.0002497	7.251e-05	1.48395	0.165276	0.0169332	nonsynonymous	FN3K
exm670941	rs117935084	7	150327195	A	C	0.00012604	4.995e-05	0.0001813	0.651552	0.179388	0.016935	nonsynonymous	GIMAP6
exm2253599	rs139736960	19	10077053	T	C	0.00745736	0.00919	0.0062	1.05528	0.0225356	0.016964	synonymous	COL5A3
exm1477876	rs200142796	19	44740928	T	C	0.000147053	0	0.0002538	0.685548	0.158134	0.0169661	nonsynonymous	ZNF227
exm665388	rs118026031	7	142630489	G	A	0.00165952	0.001099	0.002067	0.891768	0.0479909	0.0169915	nonsynonymous	TRPV5
exm823978	rs200296572	10	50594625	T	C	0.000147046	4.995e-05	0.0002175	0.687515	0.156973	0.0169934	nonsynonymous	DRGX
exm453332	rs192740954	5	43174994	C	T	0.00560948	0.006395	0.00504	1.06537	0.0265308	0.0169956	nonsynonymous	ZNF131
exm435036	rs201496185	4	177109326	T	C	2.10066e-05	4.995e-05	0	2.69966	0.416091	0.0169958	nonsynonymous	SPATA4
exm293376	NA	3	15071832	T	C	0.000840266	0.001099	0.0006526	1.18074	0.0696102	0.0169971	nonsynonymous	NR2C2
exm726828	rs150160012	8	144651952	G	A	0.00376082	0.004297	0.003372	1.07898	0.0318496	0.0169998	nonsynonymous	MROH6
exm388594	rs201253671	4	8376870	T	C	0.000273109	0.0003497	0.0002175	1.35856	0.128389	0.0170008	nonsynonymous	ACOX3
exm815953	rs199699340	10	27301840	G	A	4.2015e-05	9.99e-05	0	2.05285	0.301523	0.017064	nonsynonymous	ANKRD26
exm484175	rs150698374	5	140221412	A	C	0.00260515	0.003247	0.002139	1.09557	0.038267	0.0170697	nonsynonymous	PCDHA1|PCDHA2|PCDHA3|PCDHA4|PCDHA5|PCDHA6|PCDHA7|PCDHA8
exm756984	rs61730338	9	80863269	C	G	0.000126151	0.0002503	3.626e-05	1.538	0.180495	0.017078	nonsynonymous	CEP78
exm553379	rs148598211	6	47254244	T	C	0.00344509	0.002847	0.003879	0.922265	0.0339298	0.0170786	nonsynonymous	TNFRSF21
exm52393	rs201491437	1	43907434	A	G	2.10075e-05	4.995e-05	0	2.59447	0.39978	0.0170896	nonsynonymous	SZT2
exm969909	rs144055750	11	129739724	T	C	0.000231073	0.0004495	7.251e-05	1.36424	0.130265	0.0171096	nonsynonymous	NFRKB
exm2063453	rs200484785	4	108824530	C	T	0.00012604	4.995e-05	0.0001813	0.649239	0.181169	0.0171131	nonsynonymous	SGMS2
exm64190	rs201450663	1	61553987	T	C	0.000105038	0.0001998	3.626e-05	1.60772	0.199147	0.017114	nonsynonymous	NFIA
exm1386338	rs138438163	18	47109939	A	G	0.000525232	0.0007994	0.0003263	1.22139	0.0838816	0.0171187	nonsynonymous	LIPG
exm1329356	rs148190808	17	42882477	T	C	0.0018906	0.002647	0.001341	1.11186	0.044475	0.0171227	nonsynonymous	GJC1
exm303349	rs35288908	3	41267276	G	A	0.00134442	0.001898	0.0009426	1.13719	0.0539388	0.0171549	nonsynonymous	CTNNB1
exm544202	rs185283741	6	38903378	A	G	0.000966305	0.001249	0.0007614	1.16317	0.0634171	0.0171557	nonsynonymous	DNAH8|LOC100131047
exm2056366	rs201656486	3	50392955	C	T	4.20133e-05	9.989e-05	0	2.305	0.350425	0.0171697	nonsynonymous	CYB561D2|TMEM115
exm718168	rs191121479	8	121502716	C	G	0.000798924	0.001251	0.0004713	1.18185	0.0701159	0.0171764	nonsynonymous	MTBP
exm249494	rs142414432	2	179659191	A	G	0.000189068	0.0003996	3.626e-05	1.4321	0.150731	0.0171874	nonsynonymous	TTN
exm1477963	rs200527384	19	44778744	T	C	8.40266e-05	0.0001998	0	1.67225	0.215831	0.0172055	nonsynonymous	ZNF233
exm1249597	rs189587636	16	67688103	T	C	0.00132375	0.001099	0.001486	0.882473	0.0524825	0.0172068	nonsynonymous	RLTPR
exm374309	rs149500040	3	195013109	A	G	2.10075e-05	4.995e-05	0	2.49633	0.384024	0.0172097	nonsynonymous	ACAP2
exm2180216	rs199813856	9	111640276	T	C	4.2015e-05	9.99e-05	0	2.09814	0.311082	0.0172105	splice	IKBKAP
exm147643	rs140064007	1	213181619	T	C	0.000147046	0.0003496	0	1.48613	0.166319	0.0172184	nonsynonymous	ANGEL2
exm951063	rs202071510	11	102564692	A	G	2.10075e-05	4.995e-05	0	2.46376	0.378547	0.0172202	nonsynonymous	MMP27
exm1014455	rs146537621	12	57317649	T	C	8.40266e-05	0.0001498	3.626e-05	1.70559	0.224151	0.017223	nonsynonymous	SDR9C7
exm1228116	rs201469560	16	25263272	T	C	0.00144946	0.001898	0.001124	1.12666	0.0500697	0.0172288	nonsynonymous	ZKSCAN2
exm538718	rs73741830	6	33366087	A	G	0.000567179	0.0007492	0.0004351	1.22657	0.0857474	0.0172356	nonsynonymous	KIFC1
exm420073	rs142078935	4	114277171	T	C	0.000819259	0.001199	0.0005438	1.17416	0.0674125	0.0172368	nonsynonymous	ANK2
exm2256762	rs143808972	4	85617141	T	C	0.000168067	0.0003996	0	1.44413	0.154311	0.0172382	synonymous	WDFY3
exm1091742	rs147599179	14	24527198	C	T	4.20133e-05	9.989e-05	0	1.97377	0.28556	0.0172619	nonsynonymous	LRRC16B
exm259754	rs146724325	2	207310170	C	T	0.00271202	0.002152	0.003118	0.914085	0.0377272	0.0172624	nonsynonymous	ADAM23
exm1561822	rs148972645	20	62838961	C	T	0.00172262	0.001049	0.002212	0.891663	0.0481578	0.0172629	nonsynonymous	MYT1
exm201024	rs200649836	2	71645762	G	A	0.000357458	0.0006007	0.0001813	1.26747	0.0995482	0.0172662	nonsynonymous	ZNF638
exm1427656	rs147580567	19	11289037	A	G	0.000294105	0.0004995	0.000145	1.30875	0.113017	0.0172759	nonsynonymous	KANK2
exm1289919	rs61740589	17	7792385	T	C	4.20133e-05	9.989e-05	0	1.93883	0.278127	0.0172889	nonsynonymous	CHD3
exm275399	rs148278283	2	233348182	T	C	0.000294093	0.0004995	0.000145	1.30167	0.110772	0.017309	nonsynonymous	ECEL1
exm88773	rs142739265	1	119619077	G	C	0.000588285	0.0003498	0.0007614	0.824069	0.0813225	0.0173393	nonsynonymous	WARS2
exm1335090	rs199817074	17	48186757	C	A	0.000147046	0	0.0002538	0.690375	0.15578	0.0173842	nonsynonymous	PDK2
exm223832	rs141362505	2	120712838	T	C	0.00117652	0.001549	0.0009064	1.14284	0.056138	0.0173903	nonsynonymous	PTPN4
exm1162935	rs201349993	15	52689437	C	T	6.30199e-05	0	0.0001088	0.538555	0.260216	0.0173936	nonsynonymous	MYO5A
exm821805	rs147435712	10	46159086	T	C	0.00140756	0.001898	0.001051	1.1296	0.0512413	0.017396	nonsynonymous	ZFAND4
exm112857	rs201578777	1	158533111	T	A	0.00138807	0.0009014	0.00174	0.882437	0.0525927	0.0174046	nonsynonymous	OR6P1
exm651439	rs200605903	7	113518832	A	G	0.000378119	4.995e-05	0.0006163	0.780296	0.104323	0.017406	nonsynonymous	PPP1R3A
exm2221948	.	14	102675738	C	G	4.20133e-05	9.989e-05	0	2.01774	0.295201	0.0174083	filler	WDR20
exm216191	rs146592953	2	100079038	T	C	4.2015e-05	9.99e-05	0	1.95977	0.28305	0.0174515	nonsynonymous	REV1
exm116	rs201313326	1	877556	A	G	0.000357143	0.0005995	0.0001813	1.2662	0.099295	0.0174572	nonsynonymous	SAMD11
exm1580520	rs150098077	21	47545899	T	C	0.00111335	0.0006493	0.00145	0.870641	0.0582831	0.0174648	nonsynonymous	COL6A2
exm364420	rs76362149	3	170716937	A	C	0.00342423	0.002947	0.003771	0.923137	0.0336498	0.0174659	nonsynonymous	SLC2A2
exm1006979	rs201577513	12	53233644	T	C	0.000210066	0.0003496	0.0001088	1.37746	0.134741	0.0174682	nonsynonymous	KRT78
exm1068183	rs116855232	13	48619855	A	G	0.00405479	0.003597	0.004387	0.928559	0.0311876	0.0174718	nonsynonymous	NUDT15
exm54718	rs201087307	1	45479353	A	G	8.40266e-05	0.0001998	0	1.71848	0.227849	0.0174872	nonsynonymous	UROD
exm1574504	rs200386429	21	44323435	T	C	4.20168e-05	9.991e-05	0	1.98339	0.288182	0.0174873	nonsynonymous	NDUFV3
exm471435	rs149204864	5	112399822	T	G	0.000399126	0.0001498	0.0005801	0.792882	0.0976829	0.0175083	nonsynonymous	MCC
exm2251730	rs114908477	14	24838928	A	G	8.40266e-05	0.0001998	0	1.63703	0.207465	0.0175129	synonymous	NFATC4
exm917096	rs200582915	11	61730200	G	T	0.000231073	0.0004495	7.251e-05	1.36525	0.131051	0.0175162	nonsynonymous	BEST1
exm1045857	rs191255872	12	122693107	G	T	0.000147046	0.0003496	0	1.48041	0.165192	0.0175522	nonsynonymous	DIABLO
exm1166884	rs143926369	15	62212467	A	G	0.00201715	0.002349	0.001777	1.10958	0.0437823	0.0175527	nonsynonymous	VPS13C
exm983972	rs77609577	12	10961978	T	C	0.00812991	0.006693	0.009173	0.949087	0.0220058	0.0175673	nonsynonymous	TAS2R9
exm925711	rs199993600	11	64953448	T	C	0.000168067	0.0003497	3.626e-05	1.46922	0.162031	0.017577	nonsynonymous	CAPN1
exm1267547	rs74032866	16	88499522	T	C	8.41326e-05	0.0001503	3.626e-05	1.64314	0.209155	0.0175793	nonsynonymous	ZNF469
exm56576	rs143455777	1	46818641	T	C	0.000126045	0.0002498	3.626e-05	1.54048	0.182034	0.0176108	stop	NSUN4
exm8314	rs199712626	1	5951002	T	C	6.30199e-05	0.0001498	0	1.76524	0.239415	0.017614	nonsynonymous	NPHP4
exm769570	rs200116056	9	109687121	A	G	4.2015e-05	9.99e-05	0	2.27293	0.345965	0.0176312	nonsynonymous	MIR548Q|ZNF462
exm1376479	rs143231376	18	12987018	A	G	0.000105082	0.0002	3.626e-05	1.62116	0.203589	0.0176378	nonsynonymous	SEH1L
exm1272746	rs74424322	16	90095654	A	C	0.000147046	0	0.0002538	0.663459	0.172896	0.0176427	nonsynonymous	C16orf3|GAS8
exm1232174	rs139431507	16	30018529	G	T	0.000546196	0.0007493	0.0003988	1.22461	0.0853917	0.0176499	nonsynonymous	DOC2A
exm1257081	rs140855302	16	72153972	C	T	2.10075e-05	4.995e-05	0	2.67188	0.414208	0.0176599	nonsynonymous	PMFBP1
exm428653	rs201336752	4	152577960	G	A	0.00233183	0.001548	0.0029	0.905659	0.0417664	0.017666	nonsynonymous	FAM160A1
exm249661	rs139607358	2	179730517	A	G	0.000126072	0.0001999	7.251e-05	1.49986	0.170868	0.0176721	nonsynonymous	CCDC141
exm1185752	rs202206128	15	86286760	T	C	0.000756239	0.001149	0.0004713	1.18346	0.0710003	0.017674	nonsynonymous	AKAP13
exm36273	rs148022982	1	27684329	A	G	0.00142863	0.001799	0.00116	1.13058	0.0517433	0.0176926	nonsynonymous	MAP3K6
exm79956	rs200378397	1	109461329	G	A	0.000105033	0	0.0001813	0.635316	0.19127	0.0177066	nonsynonymous	GPSM2
exm291716	rs138343116	3	13370299	G	A	0.000756239	0.0005993	0.0008701	0.851996	0.0675382	0.0177106	nonsynonymous	NUP210
exm318416	rs116815487	3	50617609	T	C	0.000105033	0.0002497	0	1.62221	0.204007	0.0177188	nonsynonymous	HEMK1
exm77288	rs145796584	1	100154373	A	G	0.00012604	0.0002497	3.626e-05	1.54172	0.182552	0.0177222	nonsynonymous	PALMD
exm830383	rs140763069	10	71175934	A	G	0.000105038	0	0.0001813	0.647673	0.183179	0.0177264	nonsynonymous	TACR2
exm122833	rs138502097	1	170513949	T	C	0.000378135	0.0006494	0.0001813	1.26963	0.100678	0.0177309	nonsynonymous	GORAB
exm458970	rs150233572	5	68668039	C	A	0.00172262	0.001399	0.001958	0.894407	0.0470623	0.0177309	nonsynonymous	RAD17
exm687103	rs199544823	8	21955598	C	G	0.000231102	0.0003497	0.000145	1.37477	0.134238	0.0177369	nonsynonymous	FAM160B2
exm755451	rs56155062	9	77435340	A	C	0.00334034	0.002897	0.003662	0.923448	0.0335939	0.0177553	nonsynonymous	TRPM6
exm172783	rs199740035	2	11376037	C	A	0.000210128	4.995e-05	0.0003264	0.732023	0.131607	0.0177754	nonsynonymous	ROCK2
exm929782	rs144730048	11	66082415	A	G	4.20133e-05	9.989e-05	0	1.94589	0.280909	0.0177944	nonsynonymous	CD248
exm1394317	rs137963592	18	76903852	A	G	0.000168053	0.0003496	3.626e-05	1.44424	0.155112	0.0177974	nonsynonymous	ATP9B
exm757326	rs143365960	9	84249102	T	C	0.000210066	0.0002997	0.000145	1.3992	0.141748	0.0178031	nonsynonymous	TLE1
exm363039	rs144731463	3	167183091	G	A	4.20575e-05	0.0001001	0	1.99735	0.291951	0.0178051	nonsynonymous	SERPINI2
exm1058871	rs142057652	13	25839959	A	G	0.00178579	0.002198	0.001486	1.11714	0.046748	0.0178103	nonsynonymous	MTMR6
exm264371	rs140507959	2	218759745	T	C	0.00136543	0.0009989	0.001631	0.876547	0.05561	0.0178145	nonsynonymous	TNS1
exm1310778	rs138518763	17	31266513	T	G	0.0003151	9.989e-05	0.0004713	0.761257	0.115127	0.0178158	nonsynonymous	TMEM98
exm51947	rs200328093	1	43817974	A	G	6.30199e-05	0.0001498	0	1.77666	0.242587	0.0178267	splice	MPL
exm623800	rs202142867	7	65547874	C	T	0.000147065	0.0002998	3.626e-05	1.50066	0.17133	0.017829	nonsynonymous	ASL
exm504345	rs149568017	5	173317206	T	G	0.00119743	0.0007493	0.001523	0.874031	0.0568374	0.0178434	nonsynonymous	CPEB4
exm835015	rs199835665	10	75557243	G	C	0.000378119	0.0005993	0.0002175	1.28621	0.106255	0.0178454	filler	ZSWIM8|ZSWIM8-AS1
exm433854	rs115035753	4	170190188	A	C	0.00119738	0.0006992	0.001559	0.874627	0.056551	0.0178458	nonsynonymous	SH3RF1
exm1070319	rs200805375	13	52707924	C	A	0.000210066	0.0003496	0.0001088	1.36702	0.131983	0.0178482	nonsynonymous	NEK3
exm1045289	rs200503042	12	122359506	A	G	0.000504159	0.0002997	0.0006526	0.813303	0.0872491	0.017859	nonsynonymous	WDR66
exm2258294	rs2230878	7	2834577	C	T	0.00682744	0.007592	0.006272	1.05805	0.0238256	0.0178707	synonymous	GNA12
exm1359147	rs140434997	17	74921071	A	G	0.000189084	0.0002998	0.0001088	1.42509	0.149578	0.0178745	nonsynonymous	MGAT5B
exm880134	rs149360555	11	3733840	T	C	0.0014916	0.001998	0.001124	1.12833	0.050987	0.0178829	nonsynonymous	NUP98
exm1159392	rs2470103	15	48443699	A	G	0.000798252	0.001149	0.0005438	1.17755	0.0690208	0.0178853	nonsynonymous	MYEF2
exm1807128	rs141368873	14	20586445	T	C	0.00132364	0.001749	0.001015	1.13785	0.0545434	0.0179038	nonsynonymous	OR4K17
exm1102777	rs148707409	14	55408252	G	A	0.000147164	0.0003002	3.626e-05	1.45318	0.157875	0.0179128	nonsynonymous	WDHD1
exm1999609	rs200210011	22	19959880	T	C	0.0003151	0.0005993	0.0001088	1.29031	0.107663	0.0179134	splice	ARVCF
exm1389609	rs200772179	18	57106922	A	G	0.000420133	0.0001498	0.0006163	0.793376	0.097783	0.0179301	nonsynonymous	CCBE1
exm1114501	rs141868117	14	74759920	A	G	0.00216377	0.001848	0.002393	0.905127	0.0421167	0.0179449	nonsynonymous	ABCD4
exm254093	rs116024781	2	196723524	A	G	0.000105038	0.0001998	3.626e-05	1.61014	0.201258	0.017946	nonsynonymous	DNAH7
exm581562	rs142752989	6	138200216	T	C	0.000987312	0.0005494	0.001305	0.861157	0.0631667	0.0179611	nonsynonymous	TNFAIP3
exm341764	rs149716243	3	121341826	A	G	0.000840266	0.001149	0.0006163	1.17464	0.0680265	0.0179713	nonsynonymous	FBXO40
exm1260755	rs140817689	16	78198138	A	C	0.000987312	0.0006493	0.001233	0.865939	0.0608354	0.017978	nonsynonymous	WWOX
exm1576892	rs146431153	21	45802622	T	C	4.20186e-05	9.992e-05	0	2.08184	0.309994	0.0180119	nonsynonymous	TRPM2
exm1097917	rs202128455	14	39556176	T	C	0.000105091	0.00025	0	1.60874	0.201044	0.018034	nonsynonymous	SEC23A
exm1250118	rs200572059	16	67859941	A	G	6.30199e-05	0.0001498	0	1.80154	0.248911	0.0180362	nonsynonymous	TSNAXIP1
exm611404	rs143697346	7	27872466	G	A	0.00168074	0.002098	0.001378	1.12056	0.0481332	0.0180392	nonsynonymous,ESP-noexm-rs	JAZF1
exm891960	rs201649072	11	13443354	A	G	0.00010506	0.0002499	0	1.58179	0.193939	0.018057	nonsynonymous	BTBD10
exm2276925	rs144761582	10	38343614	C	G	0.000735263	0.0005994	0.0008339	0.847267	0.0700994	0.0180619	stop	ZNF33A
exm846072	rs145032100	10	99006061	T	C	0.00483153	0.005644	0.004242	1.06962	0.0284667	0.0180642	nonsynonymous	ARHGAP19|ARHGAP19-SLIT1
exm1527074	rs146672356	20	17930836	G	A	0.00182765	0.001349	0.002175	0.898127	0.0454467	0.0180698	nonsynonymous	SNX5
exm1836687	rs199635033	15	63966947	G	A	0.0012604	0.001498	0.001088	1.1416	0.056016	0.0180719	nonsynonymous	HERC1
exm250547	rs199972789	2	183095749	A	G	0.000126114	0	0.0002175	0.676731	0.165176	0.0180771	nonsynonymous	PDE1A
exm448633	rs140486982	5	33891894	T	C	0.00184882	0.002648	0.001269	1.11587	0.0463763	0.0180806	nonsynonymous	ADAMTS12
exm1275311	rs142917502	17	1640717	C	T	0.000294105	0.0005495	0.0001088	1.32063	0.117652	0.0180875	nonsynonymous	WDR81
exm607851	rs141511940	7	20682892	A	G	0.0014075	0.001798	0.001124	1.13133	0.0522178	0.0181215	stop	ABCB5
exm808331	rs147978343	10	7269821	A	G	4.20133e-05	9.989e-05	0	2.03953	0.301614	0.0181272	nonsynonymous	SFMBT2
exm108664	rs151295845	1	156235769	C	T	0.00018906	0.0003996	3.626e-05	1.38068	0.13655	0.0181605	nonsynonymous	SMG5
exm1129623	rs138887682	14	103568488	A	G	0.00319301	0.003796	0.002755	1.08478	0.0344658	0.0182252	nonsynonymous	EXOC3L4
exm175543	rs61744153	2	21228263	T	C	0.00212176	0.002448	0.001885	1.1073	0.0431787	0.0182483	nonsynonymous	APOB
exm2037469	rs201851084	3	129281639	A	G	6.30252e-05	9.991e-05	3.626e-05	1.8395	0.258225	0.0182592	nonsynonymous	PLXND1
exm591508	rs186422799	6	159653921	A	G	0.00231073	0.002048	0.002502	0.909072	0.0403905	0.0182629	nonsynonymous	FNDC1
exm1148523	rs200750147	15	40583620	A	G	0.00847137	0.007604	0.0091	0.95042	0.021546	0.0182696	nonsynonymous	PLCB2
exm318616	rs201184598	3	51378788	C	T	0.000903323	0.001199	0.0006889	1.16727	0.0655378	0.0182757	nonsynonymous	DOCK3
exm1190683	rs142154255	15	91482980	A	G	8.40266e-05	0.0001998	0	1.62765	0.206433	0.0182858	nonsynonymous	UNC45A
exm1621071	rs201964940	22	50655541	A	G	4.20133e-05	9.989e-05	0	2.15558	0.325481	0.0182863	nonsynonymous	SELO
exm532358	rs150461299	6	31742367	T	C	0.000924292	0.001398	0.0005801	1.16472	0.0646293	0.0183062	nonsynonymous	VWA7
exm107939	rs201099354	1	155921941	G	C	6.30252e-05	0.0001499	0	1.72148	0.230285	0.0183366	nonsynonymous	ARHGEF2
exm1362551	rs138050382	17	77757807	A	G	4.20133e-05	9.989e-05	0	1.95641	0.28452	0.0183369	nonsynonymous	CBX2
exm978743	rs146686851	12	6909474	T	C	0.000105038	0.0001998	3.626e-05	1.54868	0.185484	0.0183654	splice	CD4
exm1302918	rs201611770	17	19315909	T	C	0.000378231	0.0001499	0.0005438	0.787806	0.10114	0.0183661	nonsynonymous	RNF112
exm181908	rs115888025	2	27803089	G	A	0.00705853	0.006494	0.007469	0.946581	0.0232809	0.018368	nonsynonymous	C2orf16
exm710599	rs140964341	8	95768292	G	A	0.000336163	0.0002498	0.0003988	0.778986	0.105917	0.0183694	nonsynonymous	DPY19L4
exm983873	rs3759251	12	10954383	T	A	0.00802454	0.006593	0.009064	0.948789	0.0222966	0.0183873	nonsynonymous	TAS2R7
exm1042714	rs3864938	12	120575549	T	G	0.0022057	0.002647	0.001885	1.10609	0.0427705	0.0183994	nonsynonymous	GCN1L1
exm350049	rs199982553	3	130124844	C	T	0.000483437	0.0003001	0.0006164	0.808527	0.0901611	0.0184063	nonsynonymous	COL6A5
exm165134	rs202113373	1	245849809	T	C	4.2015e-05	9.99e-05	0	2.05994	0.306588	0.018415	nonsynonymous	KIF26B
exm717730	rs201110624	8	120942099	A	G	0.000105033	0.0001998	3.626e-05	1.56314	0.189519	0.0184232	nonsynonymous	DEPTOR
exm1488620	rs116429715	19	49378124	A	G	6.30252e-05	0.0001499	0	1.74393	0.235964	0.0184289	nonsynonymous	PPP1R15A
exm1120720	rs148516447	14	91146856	A	G	0.000420186	9.992e-05	0.0006526	0.801346	0.0939657	0.0184315	nonsynonymous	TTC7B
exm983952	rs74611066	12	10959438	T	C	0.00813059	0.006695	0.009173	0.949452	0.0220128	0.0184547	nonsynonymous	TAS2R8
exm1393386	rs149729975	18	72999205	A	G	0.00287803	0.002098	0.003444	0.91594	0.0372663	0.0184658	nonsynonymous	TSHZ1
exm320528	rs55931436	3	52365223	T	C	8.40371e-05	0.0001998	0	1.69973	0.225142	0.0184659	nonsynonymous	DNAH1
exm132685	rs147790033	1	190129925	A	G	0.000147046	0.0002497	7.251e-05	1.44262	0.155572	0.018494	nonsynonymous	BRINP3
exm311629	rs143995717	3	48603081	T	C	6.30199e-05	0.0001498	0	1.84742	0.260655	0.0185328	nonsynonymous	COL7A1
exm529728	rs117951780	6	31084034	A	G	0.00445341	0.004945	0.004097	1.07265	0.0297868	0.0185425	nonsynonymous,ESP-noexm-rs	CDSN|PSORS1C1
exm833680	rs150954845	10	74828696	A	T	0.00107242	0.0006508	0.001378	0.867648	0.0602967	0.0185473	nonsynonymous	P4HA1
exm756032	rs201410963	9	79270368	C	T	0.000462165	0.0001998	0.0006526	0.800952	0.0942741	0.0185554	nonsynonymous	PRUNE2
exm412564	rs61731015	4	88767461	A	G	0.00012604	0.0002497	3.626e-05	1.51513	0.176483	0.0185562	nonsynonymous	MEPE
exm231217	rs138996626	2	141819751	G	A	0.00121854	0.001649	0.0009064	1.14288	0.0567267	0.0185586	nonsynonymous	LRP1B
exm131045	rs200411078	1	185151109	T	C	0.00016806	0.0003497	3.626e-05	1.43167	0.152446	0.0185783	nonsynonymous	SWT1
exm302487	rs146353398	3	39229229	T	C	4.20133e-05	9.989e-05	0	2.1379	0.322811	0.018584	stop	XIRP1
exm895851	rs202166409	11	19970387	C	A	0.00018906	0.0002997	0.0001088	1.39234	0.140629	0.0185919	nonsynonymous	NAV2
exm623469	rs201452191	7	64451646	G	A	0.000840689	0.0004	0.00116	0.850335	0.0688879	0.0185995	nonsynonymous	ERV3-1
exm432524	rs199708688	4	165878463	C	T	6.31233e-05	0	0.0001088	0.554856	0.25029	0.0185999	nonsynonymous	FAM218A|TRIM61
exm294040	rs137877018	3	15683547	A	G	0.000567179	0.0003496	0.0007251	0.835346	0.0764496	0.0186076	nonsynonymous	BTD
exm2235635	rs202229747	22	37603073	T	C	0.000147053	0.0002498	7.251e-05	1.44916	0.157681	0.0186346	nonsynonymous	SSTR3
exm671630	rs145000830	7	150697687	C	G	4.2015e-05	9.99e-05	0	1.95039	0.283939	0.0186365	splice	NOS3
exm884643	rs139429864	11	6232933	T	C	8.40301e-05	0.0001998	0	1.63949	0.210163	0.0186528	nonsynonymous	FAM160A2
exm1190232	rs202022443	15	91424980	A	G	0.000735387	0.0004997	0.0009064	0.85423	0.0669924	0.0186813	nonsynonymous	FURIN
exm301558	rs202143516	3	38833649	C	A	0.00132342	0.001948	0.0008701	1.13297	0.0530984	0.0187119	nonsynonymous	SCN10A
exm406655	rs41282391	4	76730201	A	G	0.00611319	0.005245	0.006744	0.942112	0.0253632	0.0187192	nonsynonymous	USO1
exm1266329	rs137859342	16	86575715	T	C	2.10084e-05	4.996e-05	0	2.48054	0.38645	0.018732	nonsynonymous	MTHFSD
exm1429569	rs199832413	19	11942806	A	G	0.00012604	0	0.0002175	0.667939	0.171678	0.0187398	nonsynonymous	ZNF440
exm110781	rs145081333	1	156851265	T	C	4.20133e-05	9.989e-05	0	1.97599	0.289827	0.0187772	nonsynonymous	NTRK1
exm583803	rs148321872	6	144800952	A	G	0.000567179	0.0003496	0.0007251	0.819972	0.0844765	0.0187943	nonsynonymous	UTRN
exm1354649	rs114747014	17	73559493	A	G	0.000399176	0.0005496	0.00029	1.28526	0.10682	0.0188052	nonsynonymous	LLGL2
exm1446466	rs147820524	19	19043769	A	G	0.00258382	0.001898	0.003082	0.91416	0.038203	0.018809	nonsynonymous	HOMER3
exm9823	rs61744700	1	6634764	C	T	0.000168053	0.0002997	7.251e-05	1.45677	0.160153	0.0188174	nonsynonymous	TAS1R1
exm180133	rs148091174	2	27373166	A	G	0.00178571	0.001299	0.002139	0.89668	0.046432	0.0188374	nonsynonymous	TCF23
exm675933	rs146755594	7	156976655	T	C	0.00197462	0.002397	0.001668	1.11091	0.0448069	0.0189023	nonsynonymous	UBE3C
exm229283	rs150711518	2	135722480	C	G	0.000126119	0	0.0002175	0.67649	0.166517	0.018918	nonsynonymous	MAP3K19
exm1178483	rs137981794	15	75969053	C	T	0.000294142	0.0004496	0.0001813	1.30871	0.11468	0.0189759	nonsynonymous	CSPG4
exm1054207	rs201450043	12	133313556	A	G	0.000357173	9.993e-05	0.0005438	0.77792	0.107051	0.0189811	nonsynonymous	ANKLE2
exm320854	rs61738522	3	52410008	C	G	8.40583e-05	0.0002	0	1.67519	0.219927	0.0189819	splice	DNAH1
exm149281	rs190170807	1	216270537	A	G	0.00136555	0.001049	0.001595	0.88708	0.0510834	0.0189981	nonsynonymous	USH2A
exm962770	rs78682406	11	119206912	A	C	0.000945299	0.001548	0.0005076	1.15715	0.0622303	0.0190027	nonsynonymous	RNF26
exm668231	rs142417321	7	148801606	A	T	0.000210172	0.00035	0.0001088	1.37165	0.134738	0.0190062	nonsynonymous	ZNF425
exm1260340	rs144398542	16	77326983	A	G	0.000189123	0.0003499	7.251e-05	1.41155	0.146971	0.019013	nonsynonymous	ADAMTS18
exm76316	rs61751392	1	94528806	C	T	8.40301e-05	0.0001998	0	1.64779	0.21296	0.0190173	nonsynonymous	ABCA4
exm809834	rs144123774	10	12214844	G	A	0.000840266	0.001149	0.0006163	1.16932	0.0667056	0.0190259	nonsynonymous,ESP-noexm-rs	NUDT5
exm134608	rs116246250	1	197404390	T	C	0.00214268	0.001898	0.00232	0.907411	0.0414412	0.0190514	nonsynonymous	CRB1
exm1076661	rs199880269	13	100622717	A	G	0.00224771	0.002897	0.001777	1.10237	0.0415722	0.0190545	nonsynonymous	ZIC5
exm147967	rs201433939	1	214556683	G	A	0.000147046	0.0002997	3.626e-05	1.49094	0.170368	0.019059	nonsynonymous	PTPN14
exm606543	rs78008037	7	14188788	T	C	6.30199e-05	0.0001498	0	1.8457	0.261465	0.0190811	nonsynonymous	DGKB
exm893528	rs200670692	11	17498262	T	A	0.000147071	0.0002998	3.626e-05	1.43964	0.155467	0.0190845	nonsynonymous	ABCC8
exm1525119	rs142065974	20	9561435	T	C	0.000735232	0.0003496	0.001015	0.840905	0.0739399	0.0191046	nonsynonymous	PAK7
exm1293696	rs201762118	17	10227426	G	T	0.000231122	0.0003998	0.0001088	1.36754	0.133576	0.0191121	nonsynonymous	MYH13
exm1113514	rs200541919	14	74035960	A	G	6.3134e-05	0.0001505	0	1.79041	0.248554	0.0191124	nonsynonymous	ACOT2
exm291617	rs142851488	3	12983355	A	G	0.000588186	0.0008491	0.0003988	1.20823	0.0807236	0.0191159	nonsynonymous	IQSEC1
exm1432688	rs201203784	19	13226150	A	G	0.000546173	0.0002497	0.0007614	0.818592	0.0854247	0.0191171	nonsynonymous	TRMT1
exm293379	rs145430192	3	15071948	A	G	0.00151248	0.002048	0.001124	1.12896	0.0517665	0.0191202	nonsynonymous	NR2C2
exm807366	NA	10	5788268	C	T	0.00012604	0.0001998	7.251e-05	1.50123	0.173391	0.0191215	nonsynonymous	FAM208B
exm86817	rs28730713	1	116245571	T	C	0.00042015	0.0006494	0.0002538	1.24879	0.0948186	0.0191231	nonsynonymous	CASQ2
exm941937	rs192196053	11	75316980	T	G	0.000630199	0.0005494	0.0006889	0.829331	0.0798787	0.0191422	nonsynonymous	MAP6
exm881413	rs200440576	11	4824947	T	C	6.30332e-05	0.0001499	0	1.73612	0.23549	0.0191507	nonsynonymous	OR52R1
exm81044	rs140827712	1	109839501	T	C	0.000441418	0.0002501	0.0005801	0.806443	0.0918346	0.0191553	nonsynonymous	MYBPHL
exm239076	rs201253811	2	168102650	T	C	0.00018906	0.0002997	0.0001088	1.38831	0.140086	0.0191787	nonsynonymous	XIRP2
exm1352664	rs144469542	17	72860311	T	C	4.20168e-05	9.991e-05	0	1.90392	0.274946	0.0191819	nonsynonymous	FDXR
exm1099302	rs189461933	14	45700442	T	C	6.30199e-05	0.0001498	0	1.79204	0.249089	0.0191836	nonsynonymous	MIS18BP1
exm1818265	rs185370559	14	69521474	G	T	8.40266e-05	0	0.000145	0.631825	0.196055	0.0191852	nonsynonymous	DCAF5
exm2258126	rs34520552	7	131189142	A	C	0.000168095	0.0002999	7.251e-05	1.46136	0.162004	0.0191957	synonymous	PODXL
exm983425	rs143637558	12	10339095	T	C	0.00237375	0.002947	0.001958	1.10018	0.0407726	0.0191992	nonsynonymous	TMEM52B
exm408199	rs183328334	4	79176453	T	C	0.000441139	0.0005993	0.0003263	1.24758	0.0944675	0.0192013	nonsynonymous	FRAS1
exm260965	rs199929403	2	209204794	G	A	0.000672212	0.0009989	0.0004351	1.19251	0.0751981	0.0192155	nonsynonymous	PIKFYVE
exm658318	rs3212301	7	131191476	T	C	0.000168053	0.0002997	7.251e-05	1.46126	0.162004	0.019217	nonsynonymous	PODXL
exm1583802	rs200164491	22	18300278	A	G	0.00109235	0.001349	0.0009064	1.15465	0.0614202	0.0192211	nonsynonymous	MICAL3
exm2269372	rs16859382	2	219693856	G	A	0.00161772	0.001199	0.001922	0.891075	0.0492606	0.0192242	aimList	PRKAG3
exm431368	rs115069542	4	159076944	A	G	0.00134454	0.0009991	0.001595	0.880985	0.0541307	0.019237	nonsynonymous	FAM198B
exm577931	rs141824361	6	130415458	A	G	0.000336134	0.0004496	0.0002538	1.29101	0.109115	0.0192374	nonsynonymous	L3MBTL3
exm1276428	rs61733093	17	2238677	A	G	0.00012604	0.0001998	7.251e-05	1.53461	0.182973	0.0192495	nonsynonymous	TSR1
exm57078	rs45500401	1	47278169	T	C	4.20133e-05	9.989e-05	0	2.14947	0.326941	0.0192554	splice	CYP4B1
exm902156	rs139213830	11	45245790	G	C	6.30226e-05	0.0001499	0	1.8289	0.257964	0.0192681	nonsynonymous	PRDM11
exm903135	rs142463622	11	46400041	A	C	6.30252e-05	0.0001499	0	1.8289	0.257964	0.0192683	nonsynonymous	DGKZ
exm1321584	rs145269026	17	39623432	T	C	4.20133e-05	9.989e-05	0	1.92147	0.27907	0.0192714	nonsynonymous	KRT32
exm1055253	rs142067434	13	20216261	A	G	0.000357113	0.0005494	0.0002175	1.28529	0.107253	0.0192798	nonsynonymous	MPHOSPH8
exm1107750	rs147367593	14	64892766	T	C	0.00109244	0.001499	0.0007976	1.15588	0.0619045	0.0192798	nonsynonymous	MIR548AZ|MTHFD1
exm1186583	rs199701329	15	89382053	T	C	0.00268885	0.002148	0.003082	0.914932	0.038	0.0193039	nonsynonymous	ACAN
exm1504787	rs200747306	19	54966148	T	C	0.000504159	0.0001998	0.0007251	0.822537	0.0835152	0.0193231	nonsynonymous	LENG8
exm497416	rs199601916	5	150943074	G	A	0.000483214	0.0006994	0.0003263	1.23509	0.0902655	0.0193274	nonsynonymous	FAT2
exm2254355	rs139966104	20	5939177	T	C	4.20133e-05	9.989e-05	0	2.01636	0.299855	0.0193471	synonymous	MCM8
exm457158	rs112846276	5	63257002	A	G	8.41043e-05	0	0.000145	0.618704	0.205312	0.0193597	nonsynonymous	HTR1A
exm1837866	rs76150906	15	66857095	A	G	0.000147046	0.0002497	7.251e-05	1.48656	0.169548	0.0193678	nonsynonymous	LCTL
exm1152498	rs199711572	15	42153617	A	G	0.00113436	0.0008491	0.001341	0.873327	0.0579297	0.0193827	stop	SPTBN5
exm733019	rs191044206	8	145736255	A	G	0.000105038	0	0.0001813	0.648635	0.185147	0.0193843	nonsynonymous	MFSD3
exm1023323	rs202206958	12	78452832	G	A	0.000147053	0	0.0002538	0.699994	0.152559	0.0193871	nonsynonymous	NAV3
exm197790	rs149531891	2	64780256	A	T	0.00189107	0.001249	0.002357	0.899105	0.0454942	0.0193977	nonsynonymous	AFTPH
exm585714	rs145446416	6	150067625	A	G	0.000378119	0.0006493	0.0001813	1.26473	0.100472	0.0194121	nonsynonymous	NUP43
exm503578	rs201827364	5	171509379	C	T	0.00184858	0.001448	0.002139	0.900908	0.0446492	0.0194313	nonsynonymous	STK10
exm570556	rs199887608	6	109699104	T	C	8.40266e-05	0	0.000145	0.613003	0.209427	0.0194506	splice	CD164
exm1201812	rs146942560	16	1478414	A	G	0.0028359	0.003396	0.002429	1.09089	0.0372323	0.019462	splice,synonymous	.
exm779264	rs55957445	9	125377540	T	C	0.00313157	0.0036	0.002792	1.08501	0.0349187	0.0194679	nonsynonymous	OR1Q1
exm821001	rs141967420	10	43883222	G	A	0.000168067	0.0002498	0.0001088	1.43478	0.154529	0.01948	NA	HNRNPF
exm2249235	rs141967420	10	43883222	C	T	0.00016806	0.0002498	0.0001088	1.43477	0.154529	0.0194823	synonymous,reveexm-rse/exm821001-0_T_F_1920994366	HNRNPF
exm461072	rs28942073	5	74014629	A	G	0.000861272	0.001199	0.0006163	1.16947	0.0670122	0.0194827	nonsynonymous	HEXB
exm1526665	rs16999317	20	17474749	A	C	4.20133e-05	9.989e-05	0	1.95736	0.287509	0.019496	nonsynonymous	BFSP1
exm1262354	rs189301790	16	81819671	T	C	0.00113436	0.001498	0.0008701	1.14646	0.0585236	0.0195173	nonsynonymous	PLCG2
exm664716	rs146398318	7	142459680	A	G	0.000105033	0	0.0001813	0.64668	0.186645	0.0195187	stop	PRSS1
exm1113098	rs149182623	14	73731305	C	T	0.000378119	0.0005993	0.0002175	1.27186	0.102978	0.0195314	nonsynonymous	PAPLN
exm337113	rs202171485	3	111799894	G	A	0.000420133	0.0002997	0.0005076	0.796741	0.0973177	0.0195492	nonsynonymous	TMPRSS7
exm423782	rs139260545	4	126411082	C	T	0.00107134	0.0007492	0.001305	0.873176	0.0580969	0.0195777	nonsynonymous	FAT4
exm606265	rs73678120	7	12396938	G	C	0.000420168	0.0001499	0.0006163	0.805429	0.0927092	0.0195974	nonsynonymous	VWDE
exm1471526	rs141024482	19	42192030	T	G	0.0036136	0.002898	0.004133	0.926806	0.0325679	0.0195998	splice	CEACAM7
exm950062	rs200403626	11	99932000	T	C	0.000126045	0	0.0002175	0.659951	0.178065	0.0195999	nonsynonymous	CNTN5
exm1040896	rs137898753	12	116534535	T	C	4.20133e-05	9.989e-05	0	2.15425	0.328829	0.0196028	nonsynonymous	MED13L
exm1130842	rs201499159	14	104575640	A	G	0.000147046	0.0002997	3.626e-05	1.47139	0.165492	0.019612	nonsynonymous	ASPG
exm893124	rs143379015	11	17190390	A	G	4.20221e-05	9.994e-05	0	2.12167	0.322331	0.0196149	nonsynonymous	PIK3C2A
exm933046	rs113335412	11	67198887	A	G	0.00441139	0.003696	0.004931	0.933285	0.0295883	0.019621	nonsynonymous	RPS6KB2
exm2253105	rs145235211	17	57139958	G	A	0.000210146	0.0003999	7.251e-05	1.31229	0.116494	0.0196493	synonymous	TRIM37
exm1162308	rs116808659	15	52254682	C	T	0.00201672	0.001998	0.00203	0.902251	0.044092	0.0196529	nonsynonymous	LEO1
exm947720	rs187454400	11	92535012	T	C	0.00352912	0.004445	0.002864	1.07987	0.0329401	0.0196545	nonsynonymous	FAT3
exm1177414	rs138092637	15	75195069	C	A	0.000798621	0.0012	0.0005076	1.1756	0.0693512	0.0196587	nonsynonymous	FAM219B
exm107634	rs201050850	1	155774763	C	T	0.000294118	0.0004996	0.000145	1.3124	0.116553	0.0196767	nonsynonymous	GON4L
exm1107302	rs142274277	14	64608718	C	T	0.000483193	0.0007493	0.00029	1.22888	0.0883786	0.0196956	nonsynonymous	MIR548AZ|SYNE2
exm1014369	rs182949075	12	57115172	A	G	0.00397042	0.004595	0.003517	1.07547	0.0312021	0.0197073	nonsynonymous	NACA
exm2226628	rs184362955	17	46878711	A	G	4.2015e-05	9.99e-05	0	1.97804	0.292519	0.0197091	nonsynonymous	TTLL6
exm634727	rs145621721	7	92887684	A	G	0.000357113	0.0004995	0.0002538	1.26439	0.100606	0.0197154	nonsynonymous	CCDC132
exm960998	rs143818410	11	118769550	C	A	0.00109239	0.001499	0.0007976	1.14792	0.0591698	0.0197317	nonsynonymous	BCL9L
exm1192232	rs117440569	15	99452002	C	T	0.00170175	0.001349	0.001958	0.895363	0.0474159	0.0197538	nonsynonymous	IGF1R
exm238189	rs146320075	2	166773969	C	T	0.000441288	0.0007498	0.0002175	1.2492	0.0954589	0.0197602	nonsynonymous	TTC21B
exm2249302	rs201210194	10	62648367	A	G	0.000168053	0	0.00029	0.708808	0.147664	0.0197653	synonymous	RHOBTB1
exm991463	rs142200034	12	27863828	A	T	0.00229001	0.001799	0.002647	0.908832	0.0410241	0.0197947	nonsynonymous	MRPS35
exm422366	rs200222447	4	123164153	T	C	0.000168053	0.0003496	3.626e-05	1.40722	0.146627	0.0198144	splice	KIAA1109
exm2252944	rs148233199	17	32646547	T	C	0.000588186	0.000949	0.0003263	1.20931	0.0815749	0.0198164	synonymous	CCL8
exm1496644	rs144841888	19	51742875	A	G	6.30226e-05	0.0001499	0	1.78102	0.247778	0.0198347	nonsynonymous	CD33
exm765450	rs149536158	9	100245383	G	A	0.000189123	0.0002999	0.0001088	1.3871	0.140492	0.0198552	nonsynonymous	TDRD7
exm458666	rs35242104	5	68417611	G	A	4.21195e-05	0	7.26e-05	0.463633	0.330032	0.0198564	nonsynonymous	SLC30A5
exm1452633	rs201969564	19	33183191	T	C	0.000231073	0.0004495	7.251e-05	1.41235	0.148247	0.0198631	nonsynonymous	NUDT19
exm190319	rs144730815	2	44079542	T	C	0.000147059	4.996e-05	0.0002175	0.694837	0.156367	0.0198933	nonsynonymous	ABCG8
exm906348	rs200394834	11	48238563	A	G	0.00025208	0.0004495	0.0001088	1.28804	0.108745	0.019929	nonsynonymous	OR4B1
exm1592637	rs12484731	22	23627238	T	G	0.00149147	0.001299	0.001631	0.890129	0.0500032	0.0199315	nonsynonymous	BCR
exm1592663	rs35537221	22	23632547	C	T	0.00149147	0.001299	0.001631	0.890129	0.0500032	0.0199315	nonsynonymous	BCR
exm23958	rs201343941	1	17949509	A	T	0.000210075	4.995e-05	0.0003263	0.734337	0.132662	0.0199321	nonsynonymous	ARHGEF10L
exm213455	rs200360125	2	97370322	T	G	0.00138644	0.001848	0.001051	1.13033	0.0526351	0.0199377	nonsynonymous	FER1L5
exm2261018	rs11694156	2	12384394	C	T	0.00170211	0.002349	0.001233	1.12099	0.0490739	0.0199471	aimList	LOC100506457
exm1474690	rs115795927	19	43420322	A	G	4.20133e-05	9.989e-05	0	1.85891	0.266398	0.019949	nonsynonymous	PSG6
exm817513	rs180819577	10	29812769	G	A	0.000651206	0.0005494	0.0007251	0.829686	0.0802273	0.0199525	nonsynonymous	SVIL
exm1577101	rs9978351	21	45844751	A	G	0.000609218	0.001049	0.00029	1.20899	0.0815539	0.0199614	nonsynonymous	TRPM2|TRPM2-AS
exm572527	rs139870258	6	112041087	A	G	0.000210066	0.0002997	0.000145	1.37491	0.13685	0.0199891	nonsynonymous	FYN
exm1260570	rs202017719	16	77769815	A	G	0.00025209	0.0003497	0.0001813	1.33704	0.124849	0.0199949	stop	NUDT7
exm1014000	rs199824624	12	57007788	G	A	0.000105122	0.0002002	3.626e-05	1.54263	0.186339	0.0199994	nonsynonymous	BAZ2A
exm2253201	rs116308440	17	72959138	A	G	8.40301e-05	0.0001998	0	1.62411	0.208488	0.0200148	synonymous	HID1
exm988845	rs202053768	12	21196331	G	A	4.20274e-05	9.991e-05	0	1.91939	0.28031	0.0200171	nonsynonymous	SLCO1B7
exm1168086	rs139954123	15	63889941	G	A	0.00352926	0.003946	0.003227	1.0795	0.0328868	0.020018	nonsynonymous	FBXL22|USP3-AS1
exm1578088	rs145545716	21	46032083	A	T	0.000630305	0.0002498	0.0009064	0.834484	0.0777982	0.0200301	nonsynonymous	KRTAP10-8|TSPEAR
exm1032527	rs149910163	12	105583841	A	G	6.30305e-05	0.0001499	0	1.78277	0.248593	0.0200313	nonsynonymous	APPL2
exm2111247	rs201787007	6	132695777	T	G	6.30385e-05	0	0.0001088	0.516617	0.283974	0.0200321	nonsynonymous	MOXD1
exm114676	rs142022446	1	159842773	T	G	0.000168131	0	0.00029	0.712495	0.145752	0.0200323	nonsynonymous	CCDC19
exm766404	rs199722684	9	101518761	T	C	0.000504159	0.0002497	0.0006889	0.816967	0.0869292	0.0200443	nonsynonymous	ANKS6
exm997008	rs147185355	12	47472752	T	C	8.40266e-05	0.0001498	3.626e-05	1.68642	0.224737	0.020049	nonsynonymous	AMIGO2
exm520468	rs189463989	6	24843190	T	C	0.000672212	0.000949	0.0004713	1.19774	0.0776005	0.0200624	nonsynonymous	FAM65B
exm1145733	rs201524472	15	33955843	C	A	0.000231073	9.989e-05	0.0003263	0.743496	0.127471	0.020063	nonsynonymous	RYR3
exm757288	rs144027618	9	84228372	T	C	0.00468468	0.005594	0.004024	1.06913	0.0287526	0.0200735	nonsynonymous	TLE1
exm1619890	rs149827008	22	50279943	A	G	6.30199e-05	0.0001498	0	1.77578	0.24699	0.0200753	nonsynonymous	ZBED4
exm76121	rs115859773	1	94490588	A	G	6.30199e-05	0	0.0001088	0.578532	0.235402	0.020083	nonsynonymous	ABCA4
exm1527136	rs201465869	20	17956474	A	G	0.000294093	9.989e-05	0.0004351	0.767171	0.114013	0.0200883	nonsynonymous	MGME1
exm1107504	rs141741640	14	64680990	T	C	0.00250011	0.001998	0.002864	0.912444	0.0394166	0.0200929	nonsynonymous	MIR548AZ|SYNE2
exm1028279	rs201464037	12	97313803	C	T	0.000651973	0.001002	0.0003988	1.19234	0.0756806	0.0201021	nonsynonymous	NEDD1
exm342391	rs145317059	3	121641670	T	C	4.20221e-05	9.994e-05	0	1.90329	0.276922	0.0201216	stop	SLC15A2
exm260513	rs150318966	2	208986546	A	G	0.00342408	0.004145	0.0029	1.08011	0.033162	0.0201387	nonsynonymous	CRYGD|LOC100507443
exm526054	rs61730665	6	29454676	T	G	0.0012604	0.0007492	0.001631	0.877356	0.0563188	0.0201654	nonsynonymous	MAS1L
exm410770	rs202215877	4	85661400	C	T	0.000210102	0.0002998	0.000145	1.36565	0.134135	0.0201656	nonsynonymous	WDFY3
exm1149208	rs143007309	15	40754435	T	C	6.30199e-05	0.0001498	0	1.80455	0.254098	0.0201699	nonsynonymous	BAHD1
exm470521	rs201449456	5	110440037	A	G	0.000441139	0.0001998	0.0006163	0.803879	0.093979	0.0201831	nonsynonymous	WDR36
exm1445409	rs73923115	19	18557617	T	C	0.000168067	0.0002997	7.251e-05	1.41923	0.150739	0.0201985	nonsynonymous	ELL
exm1617951	rs199926885	22	46655498	T	C	0.000126056	0	0.0002175	0.667503	0.174033	0.0201999	nonsynonymous	PKDREJ
exm1291410	rs147097910	17	8110136	A	G	6.30279e-05	0.0001499	0	1.76818	0.2454	0.0202046	nonsynonymous	AURKB
exm360439	rs138319759	3	155232543	T	C	0.000189068	0.0003996	3.626e-05	1.4043	0.146197	0.0202069	nonsynonymous	PLCH1
exm246651	rs200878877	2	179441959	A	G	0.000357113	0.0001998	0.0004713	0.788151	0.102513	0.0202172	nonsynonymous	MIR548N|TTN|TTN-AS1
exm248127	rs200207722	2	179576035	T	C	0.000357128	0.0001998	0.0004713	0.788155	0.102513	0.0202204	nonsynonymous	TTN
exm1089978	rs202188003	14	23745263	G	A	8.40371e-05	0	0.000145	0.596429	0.222601	0.0202536	nonsynonymous	HOMEZ
exm1182289	rs201941601	15	81224380	A	G	2.10066e-05	4.995e-05	0	2.50721	0.395934	0.0202584	splice	CEMIP
exm320853	rs201299120	3	52410004	A	G	0.00334006	0.002497	0.003952	0.92238	0.0348083	0.0202752	nonsynonymous	DNAH1
exm1045855	rs199738234	12	122693095	C	T	0.00044138	0.0006501	0.00029	1.22969	0.089079	0.0202825	nonsynonymous	DIABLO
exm518884	rs140337156	6	17850576	T	C	8.40301e-05	0	0.000145	0.596423	0.222749	0.0203342	nonsynonymous	KIF13A
exm1039	rs79016973	1	978974	T	C	0.00714256	0.008292	0.006308	1.05588	0.0234374	0.0203348	nonsynonymous	AGRN
exm1413280	rs201485682	19	6047458	A	G	6.30199e-05	0	0.0001088	0.57309	0.239964	0.0203415	nonsynonymous	RFX2
exm682789	rs138438915	8	11704609	T	G	0.00012605	0.0002498	3.626e-05	1.53871	0.185755	0.0203421	nonsynonymous	CTSB
exm848562	rs45441199	10	101591737	G	A	0.00687004	0.005895	0.007577	0.945843	0.0240004	0.0203468	nonsynonymous	ABCC2
exm900904	rs145863131	11	36518785	C	T	0.00140845	0.001001	0.001704	0.886248	0.0520544	0.0203486	nonsynonymous	TRAF6
exm1567470	rs147558295	21	34892724	T	C	0.000105033	0.0001998	3.626e-05	1.55833	0.191244	0.0203614	nonsynonymous	GART
exm985576	rs147651260	12	12332853	A	G	2.10066e-05	4.995e-05	0	2.49832	0.394742	0.020366	nonsynonymous	LRP6
exm684751	rs200536866	8	17513472	T	C	0.000105038	0.0001998	3.626e-05	1.59299	0.200745	0.0203718	nonsynonymous	MTUS1
exm1609089	rs17000556	22	39355572	G	A	0.000483153	0.0006992	0.0003263	1.24235	0.0935675	0.0203835	nonsynonymous	APOBEC3A|APOBEC3A_B
exm200869	rs141845828	2	71576868	C	T	8.40301e-05	0	0.000145	0.627735	0.200775	0.0203845	nonsynonymous	ZNF638
exm148805	rs138607917	1	215848430	A	T	0.000903855	0.001301	0.0006163	1.16608	0.0662537	0.0203877	nonsynonymous	USH2A
exm991638	rs201539743	12	28544301	G	A	0.000147059	0.0002997	3.626e-05	1.46687	0.165212	0.0203946	nonsynonymous	CCDC91
exm331696	rs200415022	3	89391064	A	G	8.40301e-05	0	0.000145	0.621548	0.205069	0.0203984	nonsynonymous	EPHA3
exm433555	rs200093398	4	169432951	T	G	0.00012604	4.995e-05	0.0001813	0.665961	0.175313	0.0204033	stop	PALLD
exm1407624	NA	19	3959485	G	A	0.000651206	0.000899	0.0004713	1.18987	0.0749696	0.0204039	nonsynonymous	DAPK3
exm105862	rs143154805	1	155150602	A	G	0.00212185	0.001698	0.002429	0.907015	0.0420921	0.0204142	nonsynonymous	TRIM46
exm1317800	rs142286142	17	38172820	G	A	0.00182758	0.002397	0.001414	1.11362	0.0464202	0.0204328	nonsynonymous	CSF3
exm861951	rs201261048	10	124389857	A	G	0.000231092	9.991e-05	0.0003263	0.743062	0.128101	0.0204332	nonsynonymous	DMBT1
exm1436577	rs200892355	19	15223299	T	C	0.000294105	0.0004496	0.0001813	1.29043	0.109986	0.0204344	nonsynonymous	SYDE1
exm1265947	rs148102403	16	85699831	T	C	6.30305e-05	0.0001499	0	1.76332	0.244671	0.020438	nonsynonymous	GSE1|MIR7851
exm1119044	rs149494851	14	81970603	C	T	0.000336474	0.0005508	0.0001813	1.27209	0.103834	0.0204631	nonsynonymous	SEL1L
exm364325	rs116040996	3	170204096	T	C	0.00405428	0.003446	0.004496	0.931547	0.0305941	0.020464	nonsynonymous	SLC7A14
exm304868	rs147516180	3	43096966	T	C	4.20133e-05	9.989e-05	0	2.03981	0.30757	0.0204656	nonsynonymous	FAM198A
exm1605917	rs146595470	22	37699387	T	C	0.00018906	0.0003496	7.251e-05	1.38711	0.141188	0.0204694	nonsynonymous	CYTH4
exm80788	rs148006855	1	109811522	A	G	0.00121839	0.000899	0.00145	0.876895	0.056683	0.020472	nonsynonymous	CELSR2
exm796071	rs182523305	9	138516188	T	C	0.00174362	0.002148	0.00145	1.11725	0.0478427	0.0204831	nonsynonymous	GLT6D1
exm1031130	rs200983598	12	104056681	T	C	8.40371e-05	0	0.000145	0.626296	0.201968	0.0205114	nonsynonymous	STAB2
exm635965	rs145694237	7	95709792	T	C	6.30226e-05	0.0001499	0	1.90513	0.278318	0.0205653	nonsynonymous	DYNC1I1
exm1113434	rs149734041	14	73989211	A	G	0.00037839	0.0001501	0.0005438	0.79112	0.101176	0.0205676	stop	HEATR4
exm737236	rs202152936	9	5231711	A	G	6.30226e-05	0	0.0001088	0.538572	0.267236	0.0205758	nonsynonymous	INSL4
exm1555588	rs150774821	20	60889493	G	T	0.000819259	0.0004995	0.001051	0.853134	0.0685938	0.0205772	nonsynonymous	LAMA5
exm856946	rs202183581	10	115537008	G	A	0.000630199	0.0003996	0.0007976	0.837292	0.0766894	0.0205799	nonsynonymous	PLEKHS1
exm328746	rs144324988	3	66457776	T	C	0.00128324	0.001503	0.001124	1.13764	0.0556918	0.0205831	nonsynonymous	LRIG1
exm1898732	rs200877796	17	685456	A	G	0.00012605	0.0002498	3.626e-05	1.47765	0.168627	0.0205864	nonsynonymous	GLOD4
exm1047342	rs201145539	12	123463868	A	G	0.00012604	0	0.0002175	0.670683	0.172533	0.0205987	nonsynonymous	OGFOD2
exm563140	rs76960445	6	83831730	A	G	0.00754202	0.008093	0.007142	1.05423	0.0228168	0.0206361	nonsynonymous	DOPEY1
exm259247	NA	2	206869373	A	G	6.30199e-05	0	0.0001088	0.576307	0.238114	0.0206402	nonsynonymous	INO80D
exm2131023	rs199658474	6	75953441	A	T	0.000252196	0.00045	0.0001088	1.34602	0.128448	0.0207008	nonsynonymous	COX7A2
exm799705	rs199702959	9	139732380	A	G	4.20133e-05	9.989e-05	0	1.92176	0.282379	0.0207035	nonsynonymous	RABL6
exm102134	rs142296774	1	153312912	A	G	0.000105033	0	0.0001813	0.641749	0.191739	0.0207041	nonsynonymous	PGLYRP4
exm582262	rs199701983	6	139206888	T	C	0.00107134	0.001398	0.0008339	1.14971	0.0603107	0.0207114	nonsynonymous	ECT2L
exm1496318	rs112145183	19	51582895	A	G	0.00245778	0.003147	0.001958	1.09717	0.0400958	0.0207287	nonsynonymous	KLK14
exm554744	rs150925674	6	51637561	C	T	0.00289904	0.003497	0.002465	1.08943	0.0370344	0.0207328	nonsynonymous	PKHD1
exm1077812	rs201159386	13	103395065	G	C	0.000756716	0.0003001	0.001088	0.848152	0.0712111	0.0207346	nonsynonymous	CCDC168
exm615535	rs201085181	7	38835102	G	A	0.000441232	0.0006996	0.0002538	1.24223	0.0937898	0.0207384	nonsynonymous	VPS41
exm275592	rs147136675	2	233405397	A	G	8.40266e-05	0.0001498	3.626e-05	1.69975	0.229383	0.0207425	nonsynonymous	CHRNG
exm532351	rs199547785	6	31741163	A	G	0.000297885	0.000866	3.626e-05	1.36417	0.134288	0.0207495	nonsynonymous	VWA7
exm540430	rs201073357	6	34835154	T	C	0.0003151	0.0001498	0.0004351	0.769884	0.113096	0.0207595	nonsynonymous	UHRF1BP1
exm798283	rs200721378	9	139366547	G	A	8.40301e-05	0.0001998	0	1.60824	0.205506	0.0207743	nonsynonymous	SEC16A
exm282432	rs115880579	2	241569535	A	G	4.20133e-05	9.989e-05	0	2.07355	0.315417	0.0207744	nonsynonymous	GPR35
exm1766825	rs188888716	1	229663026	T	C	4.20168e-05	9.991e-05	0	1.93084	0.284609	0.0207892	nonsynonymous	ABCB10
exm1019061	rs201789726	12	64668746	T	C	4.20221e-05	9.994e-05	0	2.00307	0.300497	0.02079	nonsynonymous	C12orf56
exm891977	rs200119869	11	13514104	A	G	0.000147065	0	0.0002538	0.698624	0.155138	0.0207905	nonsynonymous	PTH
exm911892	rs143031773	11	57886319	C	T	0.00130318	0.0009502	0.001559	0.885495	0.0526078	0.0208004	nonsynonymous	OR9I1|OR9Q1
exm753667	rs149439289	9	71852839	G	A	0.000147065	0.0001998	0.0001088	1.43509	0.156286	0.0208141	nonsynonymous	TJP2
exm663494	rs199961575	7	141726950	A	G	0.00138644	0.001049	0.001631	0.892016	0.0494406	0.0208176	nonsynonymous	MGAM
exm2226008	rs199850484	17	27448660	T	C	8.40301e-05	0.0001998	0	1.60686	0.205208	0.0208203	nonsynonymous	MYO18A
exm879813	rs199916833	11	3680834	A	G	0.000378119	0.0005494	0.0002538	1.25754	0.0991509	0.0208234	stop	ART1
exm1023868	rs200404819	12	80729888	A	G	0.000273086	9.989e-05	0.0003988	0.758346	0.11969	0.0208271	nonsynonymous	OTOGL
exm1114763	rs143010135	14	74967651	A	G	0.000231073	0.0003496	0.000145	1.33564	0.125267	0.0208695	nonsynonymous	LTBP2
exm54315	rs148142832	1	45288818	C	G	0.000336134	0.0005495	0.0001813	1.25245	0.0974523	0.0208959	nonsynonymous	PTCH2
exm754339	rs148848073	9	73151059	A	G	0.0014916	0.001049	0.001813	0.889132	0.0508746	0.0208997	nonsynonymous	TRPM3
exm64818	rs145623004	1	62728902	G	A	0.000924564	0.00125	0.0006889	1.15944	0.0640536	0.0209104	nonsynonymous	KANK4
exm482501	rs148938296	5	139938303	T	C	0.00478971	0.004046	0.00533	0.935907	0.0286826	0.0209214	nonsynonymous	APBB3
exm598460	rs187845066	7	1520077	C	T	0.0041173	0.003246	0.004749	0.931334	0.0308106	0.0209524	splice	INTS1
exm1568612	rs143782194	21	36081024	A	G	0.000840266	0.0004495	0.001124	0.855953	0.0673763	0.0209697	nonsynonymous	CLIC6
exm1214133	rs149200703	16	4748802	G	A	0.000840301	0.001299	0.0005076	1.1703	0.068127	0.0209804	splice	ANKS3
exm403971	rs140275745	4	71024451	C	T	6.30703e-05	0.00015	0	1.76675	0.24656	0.0209804	filler	PRR27
exm915600	rs200699427	11	60900795	C	G	0.000105064	0.0001999	3.626e-05	1.44505	0.159507	0.0209982	nonsynonymous	VPS37C
exm1326186	rs201653455	17	41107241	A	G	0.00025208	0.0003996	0.000145	1.31134	0.117439	0.0209986	splice	AARSD1|PTGES3L-AARSD1
exm796005	rs150763098	9	138440654	T	C	6.3057e-05	0.00015	0	1.74414	0.241016	0.0210002	splice	OBP2A
exm468707	rs142362923	5	96248496	C	T	0.000126167	0.0002503	3.626e-05	1.5391	0.18684	0.0210086	nonsynonymous	ERAP2
exm1534717	rs45577437	20	32341041	T	C	0.00277299	0.003447	0.002284	1.09164	0.0379943	0.0210136	nonsynonymous	ZNF341
exm413358	rs140140106	4	89653205	A	G	0.000420168	0.0001998	0.0005801	0.805138	0.0939219	0.0210175	nonsynonymous	FAM13A
exm449228	rs146933471	5	34954704	T	C	0.000525166	0.0007991	0.0003263	1.21932	0.0859276	0.0210176	nonsynonymous	DNAJC21
exm178208	rs139421076	2	26533074	C	T	0.000945299	0.001398	0.0006163	1.15718	0.0632778	0.0210493	nonsynonymous	GPR113
exm564327	rs3828741	6	87725674	A	G	6.30226e-05	0.0001499	0	1.8304	0.262038	0.0210523	nonsynonymous	HTR1E
exm2274716	rs201814255	14	91739666	T	C	0.000126045	0.0002498	3.626e-05	1.46122	0.164414	0.0210649	nonsynonymous	CCDC88C
exm1440009	rs199622743	19	16791309	A	G	0.00174362	0.002847	0.0009426	1.11337	0.0465589	0.0210826	nonsynonymous	TMEM38A
exm1599366	rs145673028	22	30766747	A	G	4.20133e-05	9.989e-05	0	2.04008	0.309134	0.0210883	nonsynonymous	CCDC157|KIAA1656
exm943723	rs34717321	11	77412456	C	T	0.00214268	0.003147	0.001414	1.10347	0.0426906	0.0210937	nonsynonymous	RSF1
exm1158123	rs146664125	15	45393418	A	G	0.00304711	0.003799	0.002502	1.0815	0.033972	0.0211016	nonsynonymous	DUOX2
exm847332	rs143395515	10	99696059	A	G	0.00123944	0.001548	0.001015	1.1363	0.0554089	0.0211074	nonsynonymous	CRTAC1
exm37977	rs199887916	1	29063648	C	G	0.000693627	0.0004501	0.0008701	0.845957	0.0725439	0.0211102	nonsynonymous	YTHDF2
exm629127	rs150099265	7	77166931	C	A	0.000966468	0.0004997	0.001305	0.867834	0.0614752	0.0211169	nonsynonymous	PTPN12
exm461610	rs139445546	5	74872656	A	G	6.30226e-05	0.0001499	0	1.78788	0.251983	0.0211205	nonsynonymous	POLK
exm401671	rs189474276	4	62761464	G	A	0.00617595	0.005594	0.006599	0.944207	0.0248984	0.021124	nonsynonymous	LPHN3
exm1160374	rs117291857	15	49509492	G	A	0.000924292	0.0006992	0.001088	0.861105	0.0648663	0.0211473	nonsynonymous	GALK2
exm879618	rs74405355	11	3249506	T	C	6.30199e-05	0.0001498	0	1.72383	0.236268	0.0211788	nonsynonymous	MRGPRE
exm1615223	rs144373347	22	43606181	A	G	0.00449542	0.005294	0.003916	1.07043	0.0295304	0.0211828	nonsynonymous	SCUBE1
exm1142468	rs202161423	15	25601067	C	A	0.000357278	0.0002	0.0004714	0.784191	0.105495	0.0211995	nonsynonymous	UBE3A
exm1111670	rs138921681	14	71197384	T	G	4.20133e-05	9.989e-05	0	2.00394	0.301727	0.0212349	nonsynonymous	MAP3K9
exm308458	rs79958632	3	46786162	T	C	6.30623e-05	0.0001501	0	1.77618	0.249389	0.0212509	stop	PRSS45
exm959625	rs139456922	11	118074309	T	G	4.20168e-05	0	7.251e-05	0.454656	0.342196	0.0212563	nonsynonymous	AMICA1
exm1495626	rs146422657	19	51361307	A	G	0.000588186	0.0008491	0.0003988	1.20903	0.0824145	0.021266	nonsynonymous	KLK3
exm66526	rs144310304	1	66070891	T	C	4.20133e-05	9.989e-05	0	1.8866	0.275643	0.0212847	nonsynonymous	LEPR
exm48819	NA	1	40533347	T	G	6.31818e-05	0	0.000109	0.585224	0.232648	0.0212857	nonsynonymous	CAP1
exm1123032	rs143877217	14	93712317	T	C	0.000105038	0.0002498	0	1.56939	0.195733	0.0213039	nonsynonymous	BTBD7
exm1102769	rs56127440	14	55369176	A	G	0.000567203	0.0002997	0.0007614	0.823605	0.0842836	0.0213063	nonsynonymous	GCH1
exm502437	rs199675882	5	169020542	G	A	0.00115537	0.001598	0.0008339	1.13609	0.0554136	0.021308	nonsynonymous	SPDL1
exm382	rs138672231	1	891591	A	G	0.000672212	0.0004495	0.0008339	0.839951	0.0757539	0.0213156	nonsynonymous	NOC2L
exm821475	rs144845415	10	45799202	T	G	0.000168053	0.0002997	7.251e-05	1.41154	0.149713	0.0213207	nonsynonymous	OR13A1
exm177640	rs187135586	2	25610238	T	C	0.000105038	0.0002498	0	1.62316	0.210428	0.021344	nonsynonymous	DTNB
exm2257083	rs201111443	5	161116045	C	T	6.30676e-05	0.0001501	0	1.7558	0.244563	0.0213493	synonymous	GABRA6
exm1380411	rs145560678	18	28666574	A	G	0.000105038	0.0002498	0	1.57759	0.198098	0.0213708	nonsynonymous	DSC2
exm823126	rs200350498	10	49612896	T	C	2.10181e-05	5.001e-05	0	2.353	0.371858	0.0213845	splice	MAPK8
exm1037169	rs199531850	12	111652040	A	G	0.000294105	0.0004496	0.0001813	1.31303	0.118356	0.0213932	nonsynonymous	CUX2
exm1437031	rs144214159	19	15300085	T	C	8.40266e-05	0.0001998	0	1.63838	0.214584	0.0214051	splice	NOTCH3
exm661140	rs200912083	7	138601554	C	T	0.000861779	0.00115	0.0006526	1.15435	0.0623878	0.0214101	nonsynonymous	KIAA1549
exm1328065	rs9895154	17	42267949	T	C	0.00504159	0.004545	0.005402	0.938554	0.0275638	0.0214111	nonsynonymous	TMUB2
exm1101460	rs142526761	14	52164887	T	C	4.2015e-05	9.99e-05	0	2.00508	0.302406	0.0214197	nonsynonymous	FRMD6
exm731535	rs117500243	8	145583505	T	G	0.0041173	0.003346	0.004677	0.9318	0.0307059	0.0214227	nonsynonymous	SLC52A2
exm268391	rs199608794	2	220194459	G	A	0.00371974	0.0046	0.003082	1.07731	0.0323728	0.021423	nonsynonymous	RESP18
exm1192545	rs200788601	15	99671268	A	G	6.30199e-05	0.0001498	0	1.76017	0.245785	0.0214234	nonsynonymous	SYNM
exm1386714	rs200142429	18	47511108	T	C	0.000441139	0.0001998	0.0006163	0.81035	0.0914126	0.0214236	nonsynonymous	MYO5B
exm2005150	rs200614375	22	30659934	A	G	0.000168074	0.0003497	3.626e-05	1.41079	0.149618	0.0214384	nonsynonymous	OSM
exm172064	rs199770737	2	10192477	A	G	0.0003151	9.989e-05	0.0004713	0.781122	0.107398	0.0214442	nonsynonymous	KLF11
exm1104635	rs370303493	14	59006831	T	C	2.10128e-05	4.998e-05	0	2.4012	0.380885	0.0214578	filler	KIAA0586
exm576203	rs144449476	6	125550328	C	T	0.000483295	0.0007497	0.00029	1.23005	0.0900353	0.021466	nonsynonymous	TPD52L1
exm409678	rs200918412	4	83411339	G	A	0.000315139	0.0003997	0.0002538	1.2925	0.111588	0.0214855	nonsynonymous	TMEM150C
exm922003	rs138590813	11	64011442	T	C	0.000546173	0.0003496	0.0006889	0.830226	0.0809333	0.0215109	nonsynonymous	FKBP2
exm129400	rs146355388	1	182785920	A	C	0.00123944	0.0008991	0.001486	0.880461	0.0553871	0.0215308	nonsynonymous	NPL
exm425418	rs200383445	4	140640715	A	G	4.2015e-05	9.99e-05	0	2.03054	0.308181	0.0215425	nonsynonymous	MAML3|MGST2
exm2276791	rs200672229	8	3165343	T	C	0.00018906	0.0003996	3.626e-05	1.43633	0.157549	0.0215473	splice	CSMD1
exm56272	rs201637813	1	46663487	T	G	0.000315113	0.0005994	0.0001088	1.30431	0.1156	0.0215513	nonsynonymous	POMGNT1
exm908475	rs200905105	11	55735776	T	C	0.000399143	0.0006494	0.0002175	1.24316	0.0947154	0.0215614	nonsynonymous	OR10AG1
exm364919	rs201267676	3	172070729	A	G	4.20133e-05	9.989e-05	0	2.10254	0.323425	0.021577	nonsynonymous	FNDC3B
exm1325665	rs200519604	17	40948304	T	G	0.000525166	0.000899	0.0002538	1.2364	0.0923528	0.0215776	nonsynonymous	WNK4
exm1248363	rs112730433	16	67264648	A	G	0.00212283	0.002651	0.00174	1.10531	0.0435797	0.0215853	nonsynonymous	FHOD1
exm1217918	rs181298853	16	11785595	C	A	0.000231073	0.0001498	0.00029	0.731491	0.136096	0.0215939	nonsynonymous	TXNDC11
exm2230223	rs199957186	19	56895344	G	A	0.000210084	0.0003996	7.251e-05	1.35883	0.133465	0.0215959	nonsynonymous	ZNF582
exm984215	rs140400917	12	11091643	A	G	0.000210066	4.995e-05	0.0003263	0.736351	0.133232	0.0216132	nonsynonymous	PRH1|PRH1-PRR4|TAS2R14
exm2274257	rs144415744	7	100479385	T	G	0.0041173	0.004945	0.003517	1.07231	0.0303975	0.0216324	nonsynonymous	SRRT
exm554678	rs148932323	6	51611651	A	C	0.00583985	0.006593	0.005293	1.06154	0.0260026	0.0216444	nonsynonymous	PKHD1
exm730309	rs142164689	8	145059467	T	C	0.00182758	0.002647	0.001233	1.11306	0.046644	0.0216564	nonsynonymous	PARP10
exm887531	rs11041151	11	7064790	T	G	0.000462321	9.998e-05	0.0007251	0.809139	0.0922323	0.0216641	nonsynonymous	NLRP14
exm67222	rs75811765	1	67648625	A	G	8.40336e-05	0.0001998	0	1.68469	0.227151	0.0216651	NA	IL23R
exm2252741	rs75811765	1	67648625	T	C	8.40266e-05	0.0001998	0	1.68467	0.227151	0.0216681	synonymous,reveexm-rse/exm67222-0_T_R_1921432934	IL23R
exm374581	rs202056744	3	195460045	T	C	4.20133e-05	9.989e-05	0	1.95267	0.291458	0.0216744	nonsynonymous	MUC20
exm1337633	rs200392575	17	49067161	A	G	0.00018906	0.0003496	7.251e-05	1.365	0.135527	0.021682	nonsynonymous	SPAG9
exm152638	rs41303992	1	225519212	A	G	0.00500105	0.005898	0.004351	1.06519	0.0275095	0.0216907	nonsynonymous	DNAH14
exm1403930	rs141072744	19	2396536	T	C	0.00241597	0.001848	0.002828	0.91232	0.0399733	0.0216957	splice	TMPRSS9
exm1618950	rs61737811	22	46930013	A	C	0.00285702	0.002148	0.003372	0.919171	0.0367156	0.0217003	nonsynonymous	CELSR1
exm200124	rs199702150	2	71014917	T	C	0.000588186	0.0007991	0.0004351	1.20953	0.0828948	0.0217391	nonsynonymous	FIGLA
exm418213	rs201875739	4	110415926	A	G	6.30199e-05	0.0001498	0	1.83995	0.265712	0.0217482	nonsynonymous	SEC24B
exm1379823	rs200874472	18	23866219	T	C	0.00025209	0.0004496	0.0001088	1.32313	0.122022	0.0217514	nonsynonymous	TAF4B
exm1289004	rs140035206	17	7673930	C	T	0.0050626	0.004245	0.005656	0.937806	0.0279833	0.0217534	nonsynonymous	DNAH2
exm334376	rs145893689	3	101044893	C	T	0.000126093	0	0.0002175	0.676854	0.170112	0.0217688	nonsynonymous	SENP7
exm208594	rs61760874	2	86831051	A	C	0.00676414	0.007642	0.006127	1.05723	0.0242554	0.0217698	nonsynonymous	RNF103|RNF103-CHMP3
exm983983	rs149488505	12	10962140	C	T	0.00472649	0.003746	0.005438	0.935818	0.028912	0.0217699	nonsynonymous	TAS2R9
exm1598903	rs149113635	22	30416434	G	A	0.000105033	0.0001998	3.626e-05	1.52655	0.184374	0.0217724	nonsynonymous	LOC101929664|MTMR3
exm765155	rs145203696	9	100087432	A	G	0.000966305	0.001299	0.0007251	1.15745	0.063732	0.021774	NA	CCDC180|LOC100499484-C9ORF174
exm2257305	rs141033147	5	64824784	C	T	0.000294093	0.0004995	0.000145	1.31531	0.11946	0.0217767	synonymous	CENPK
exm551769	rs149471682	6	44329574	T	C	0.00182765	0.002298	0.001486	1.10934	0.0452307	0.0217829	nonsynonymous	SPATS1
exm434731	rs140579543	4	175898410	T	C	0.000126045	0.0001998	7.251e-05	1.40153	0.147153	0.0217905	NA	ADAM29
exm1031042	rs149132285	12	104025420	T	C	4.20133e-05	9.989e-05	0	1.97357	0.296357	0.0217906	nonsynonymous	STAB2
exm495431	rs182776703	5	149751756	A	G	0.00445341	0.005744	0.003517	1.07064	0.0297573	0.0217992	nonsynonymous	TCOF1
exm1223313	rs148318102	16	20681257	T	G	0.00016806	0	0.00029	0.718687	0.144019	0.0218109	nonsynonymous	ACSM1
exm361841	rs61996339	3	160120601	C	G	0.000336219	0.0001999	0.0004351	0.782932	0.1067	0.0218232	nonsynonymous	SMC4
exm1723388	rs143050269	11	60889260	T	C	6.30199e-05	0	0.0001088	0.552556	0.258653	0.0218237	nonsynonymous	CD5
exm50434	rs41269477	1	42049250	T	G	0.00770944	0.008591	0.00707	1.0517	0.0219812	0.0218324	nonsynonymous	HIVEP3
exm1608547	rs149395896	22	38917703	G	A	0.00018906	0.0002997	0.0001088	1.39599	0.145475	0.0218364	nonsynonymous	DMC1
exm1288257	rs148993489	17	7483406	C	T	0.00111335	0.000949	0.001233	0.877281	0.0570968	0.0218435	nonsynonymous	CD68
exm1393455	rs151040654	18	73000426	G	A	0.000147059	0.0002997	3.626e-05	1.44192	0.159602	0.0218443	nonsynonymous	TSHZ1
exm60994	rs41311180	1	54433490	C	T	0.00273098	0.003247	0.002357	1.08874	0.0370776	0.0218478	nonsynonymous	LRRC42
exm1259636	rs200799769	16	75576539	A	G	2.10066e-05	4.995e-05	0	2.41889	0.385288	0.0218711	nonsynonymous	TMEM231
exm1118131	rs148907079	14	78174512	G	C	0.000504159	0.0006992	0.0003626	1.23462	0.0919334	0.0218729	nonsynonymous	SLIRP
exm648682	rs140818720	7	105672877	A	C	0.00936935	0.01039	0.008629	1.04738	0.0201962	0.0219031	nonsynonymous	CDHR3
exm28148	rs148405563	1	21896823	A	G	0.000105117	0	0.0001813	0.642944	0.19275	0.0219309	nonsynonymous	ALPL
exm735467	rs10978001	9	990076	T	C	0.00460045	0.005544	0.003916	1.06977	0.0294336	0.0219345	nonsynonymous	DMRT3
exm2257612	rs140556836	6	15504769	A	G	0.000210066	0	0.0003626	0.737095	0.133121	0.0219381	synonymous	JARID2
exm600092	rs199937900	7	2611946	A	G	0.000105038	0.0001998	3.626e-05	1.567	0.196021	0.0219396	nonsynonymous	IQCE
exm905380	rs35810986	11	47469483	T	C	8.41008e-05	0.0001502	3.626e-05	1.60931	0.207659	0.0219463	nonsynonymous	RAPSN
exm557353	rs186813964	6	56457044	C	T	0.00416194	0.005052	0.003517	1.07321	0.0308348	0.0219484	nonsynonymous	DST|RNU6-71P
exm1007794	rs199603070	12	53554548	T	C	0.000609193	0.000949	0.0003626	1.19844	0.0790081	0.0219517	splice	CSAD
exm857018	NA	10	115609488	A	G	0.000546287	0.0001999	0.0007976	0.820079	0.0865766	0.021959	nonsynonymous	DCLRE1A
exm1877361	rs199587101	17	18052221	C	T	0.000105055	0	0.0001813	0.643417	0.192479	0.0219658	nonsynonymous	MYO15A
exm1219016	rs199732417	16	14761632	T	A	0.000189139	9.999e-05	0.0002538	0.722686	0.141776	0.0219748	nonsynonymous	BFAR
exm1157294	rs147048964	15	44166583	T	C	0.0022478	0.003397	0.001414	1.0994	0.0413866	0.0220395	nonsynonymous	FRMD5
exm2253969	rs201493701	19	5216747	T	C	4.20133e-05	9.989e-05	0	1.91911	0.284706	0.0220448	synonymous	PTPRS
exm681657	rs200213603	8	10480257	T	C	0.000420133	0.0001998	0.0005801	0.795826	0.0997532	0.022056	nonsynonymous	RP1L1
exm801041	rs144972341	9	139912047	A	G	0.00012604	0.0002497	3.626e-05	1.49235	0.174873	0.0220575	nonsynonymous	ABCA2
exm1154583	rs202110998	15	42984712	A	G	0.000903285	0.001199	0.0006889	1.15977	0.0647535	0.0220765	nonsynonymous	STARD9
exm251842	rs200076339	2	188343414	G	T	0.000672806	0.001001	0.0004351	1.18464	0.0740328	0.0221	nonsynonymous	TFPI
exm129073	rs144341786	1	182369105	A	G	0.0058611	0.006643	0.005293	1.06117	0.0259449	0.0221057	nonsynonymous,ESP-noexm-rs	TEDDM1
exm1699768	rs181749265	11	125831676	T	C	2.10084e-05	4.996e-05	0	2.38209	0.379303	0.0221168	nonsynonymous	CDON
exm1108713	rs149521594	14	65263313	C	G	0.000588433	0.0002	0.0008701	0.825395	0.0838579	0.0221192	nonsynonymous	SPTB
exm30355	rs200219468	1	23222908	A	G	0.000336106	0.0001498	0.0004713	0.785156	0.105714	0.0221375	splice	EPHB2
exm1058432	rs149855336	13	25458349	A	G	0.00016806	0.0002997	7.251e-05	1.41639	0.152162	0.0221518	nonsynonymous	CENPJ
exm252071	rs201220788	2	189870163	T	C	0.000126045	0.0002498	3.626e-05	1.49003	0.174318	0.0221528	nonsynonymous	COL3A1
exm1533399	rs202092895	20	31598860	A	G	0.000105042	0.0001499	7.251e-05	1.55346	0.192568	0.0221705	nonsynonymous	BPIFB2
exm459052	rs35440980	5	68709884	A	G	0.00672212	0.005694	0.007469	0.946344	0.024113	0.0221891	nonsynonymous	RAD17
exm115519	rs147697970	1	160141161	C	T	0.00460045	0.005444	0.003988	1.06904	0.0291969	0.0222149	nonsynonymous	ATP1A4
exm2152805	rs146735658	7	64451791	C	G	0.00012604	0	0.0002175	0.682337	0.167199	0.0222488	nonsynonymous	ERV3-1
exm487264	rs200816107	5	140603373	T	G	0.000105033	0.0001998	3.626e-05	1.59608	0.204632	0.0223225	nonsynonymous	PCDHB14
exm539065	rs150940874	6	33423341	T	C	0.00174362	0.001299	0.002067	0.898812	0.0466962	0.0223382	nonsynonymous	ZBTB9
exm370924	rs146913398	3	186358454	A	G	0.000168067	0.0002997	7.251e-05	1.42162	0.154008	0.0223541	nonsynonymous	FETUB
exm737861	rs41281753	9	5920454	C	A	0.0033402	0.003996	0.002864	1.08114	0.0341635	0.0223873	nonsynonymous	KIAA2026
exm675553	rs200369717	7	156451155	A	C	0.000168053	0.0002997	7.251e-05	1.41598	0.152315	0.0223962	splice	RNF32
exm941377	rs142693902	11	74876878	A	G	0.00107134	0.001548	0.0007251	1.15043	0.0613763	0.0224168	nonsynonymous	SLCO2B1
exm748317	rs144873402	9	35106000	A	G	0.000357128	0.0005994	0.0001813	1.27868	0.107683	0.0224374	nonsynonymous	FAM214B
exm1600628	rs11913728	22	31487682	T	C	4.2015e-05	9.99e-05	0	1.9745	0.298026	0.0224461	nonsynonymous	SMTN
exm1216469	rs181283555	16	8952235	A	G	0.00012604	0.0002497	3.626e-05	1.47166	0.169314	0.0224831	nonsynonymous	CARHSP1
exm1027538	rs34114770	12	96181085	T	C	0.00504159	0.005544	0.004677	1.06666	0.0282829	0.0225006	nonsynonymous	NTN4
exm2249521	rs143595143	11	102573759	C	A	0.000609193	0.0003996	0.0007614	0.830435	0.081435	0.0225101	synonymous	MMP27
exm469173	rs34128229	5	98239582	A	G	0.00228972	0.002947	0.001813	1.09563	0.0400312	0.0225267	nonsynonymous	CHD1
exm1360999	rs143694911	17	76490695	A	G	4.20133e-05	9.989e-05	0	1.99573	0.302898	0.0225291	nonsynonymous	DNAH17|DNAH17-AS1
exm1516157	rs141209173	19	58806433	A	G	0.0041173	0.003546	0.004532	0.932273	0.0307418	0.0225345	nonsynonymous	ZNF8
exm1044225	rs149639375	12	121605337	T	C	0.000693219	0.0002497	0.001015	0.842778	0.0750002	0.0225669	nonsynonymous	P2RX7
exm1318368	rs200468440	17	38447857	G	C	0.00010506	0.0001999	3.626e-05	1.53623	0.188252	0.0225713	stop	CDC6
exm675757	rs200248456	7	156754893	T	C	0.000147046	0.0002997	3.626e-05	1.42742	0.156043	0.0225723	nonsynonymous	NOM1
exm1307986	rs201400886	17	27889902	T	C	8.40266e-05	0.0001498	3.626e-05	1.6678	0.224295	0.0225781	nonsynonymous	ABHD15
exm849543	rs191855412	10	102257821	A	G	0.000273132	4.997e-05	0.0004351	0.755791	0.122795	0.0225987	nonsynonymous	SEC31B
exm80996	rs41302083	1	109824680	T	C	0.00768875	0.008392	0.007179	1.05287	0.0225968	0.0225988	nonsynonymous	PSRC1
exm409118	rs200054790	4	80905112	T	G	0.00025209	4.995e-05	0.0003988	0.752044	0.125008	0.0226342	nonsynonymous	ANTXR2
exm828612	rs148407539	10	69926350	A	G	6.30199e-05	0.0001498	0	1.87545	0.275868	0.0226351	nonsynonymous	MYPN
exm1151723	rs202090701	15	42058763	G	A	0.000420133	0.0006493	0.0002538	1.245	0.0961393	0.0226454	nonsynonymous	MGA
exm1041654	rs199586748	12	118458744	C	T	0.000105042	0.0002498	0	1.58374	0.201723	0.0226495	nonsynonymous	RFC5
exm467808	rs200763153	5	94936775	C	G	0.000567322	0.0002999	0.0007614	0.831303	0.0810655	0.0226577	splice	ARSK
exm698845	rs115902470	8	42296969	A	G	0.00640702	0.005744	0.006889	0.946278	0.0242351	0.022699	splice	SLC20A2
exm1278351	rs138823792	17	3561311	A	G	4.2015e-05	9.99e-05	0	1.96691	0.296909	0.0227052	nonsynonymous	CTNS
exm430300	rs6053	4	155484174	C	T	0.000189219	0.0003003	0.0001088	1.37553	0.139973	0.0227341	nonsynonymous	FGB
exm969416	rs138295501	11	128781798	A	G	0.00018906	4.995e-05	0.00029	0.725383	0.140973	0.0227615	nonsynonymous	KCNJ5
exm1904193	rs200385570	17	77077065	A	G	0.00012604	0.0002497	3.626e-05	1.48459	0.173508	0.0227652	nonsynonymous	ENGASE
exm77343	rs142803344	1	100155386	A	G	4.20186e-05	9.992e-05	0	2.01481	0.307621	0.0227716	nonsynonymous	MIR548AA1|MIR548D1|PALMD
exm188171	rs35349461	2	39088786	G	A	0.00390723	0.003296	0.004351	0.929417	0.0321446	0.0227775	nonsynonymous	DHX57
exm141164	rs138231619	1	204438236	C	T	0.00142845	0.001898	0.001088	1.12481	0.0516575	0.022801	nonsynonymous	PIK3C2B
exm1067434	rs201995806	13	46358111	C	T	4.20203e-05	9.993e-05	0	1.914	0.285175	0.0228177	nonsynonymous	SIAH3
exm2253685	rs201309637	19	16860329	T	C	0.000294142	9.993e-05	0.0004351	0.772813	0.113221	0.0228317	synonymous	NWD1
exm946691	rs61741175	11	88337922	T	C	2.10075e-05	4.995e-05	0	2.64357	0.427186	0.0228662	nonsynonymous	GRM5
exm1300543	rs186632359	17	18141861	A	G	0.000525188	0.0008991	0.0002538	1.21973	0.0872881	0.0228731	nonsynonymous	LLGL1
exm499206	rs148129467	5	156592603	A	G	0.000546471	0.0008002	0.0003626	1.21521	0.0856742	0.0228981	nonsynonymous	FAM71B
exm1499244	rs1567002	19	52869734	T	C	0.0003151	9.989e-05	0.0004713	0.783688	0.107144	0.022911	nonsynonymous	ZNF610
exm915572	rs201088253	11	60899600	A	C	0.00100849	0.001499	0.0006526	1.15123	0.0619067	0.0229121	nonsynonymous	VPS37C
exm1564937	rs139988725	21	31709679	A	T	0.000651343	0.0002998	0.0009064	0.841376	0.0759289	0.0229226	nonsynonymous	KRTAP27-1
exm827077	rs200375830	10	61967879	T	C	0.000273098	9.99e-05	0.0003988	0.764366	0.118136	0.0229321	nonsynonymous	ANK3
exm1520010	rs140733884	20	2539336	A	G	4.20133e-05	9.989e-05	0	1.9347	0.29016	0.0229395	nonsynonymous	TMC2
exm451351	rs148664975	5	38486008	G	A	0.000714256	0.000999	0.0005076	1.1818	0.0734533	0.0229587	nonsynonymous	LIFR
exm35780	rs140672463	1	27278672	T	C	4.20203e-05	9.993e-05	0	1.93743	0.290856	0.0229752	nonsynonymous	KDF1
exm752175	rs632200	9	38603188	T	G	0.0038022	0.004745	0.003118	1.07616	0.0322801	0.0229788	nonsynonymous	ANKRD18A
exm1697452	rs150531273	11	119180624	G	C	0.00535782	0.005047	0.005583	0.912556	0.0402454	0.0229835	splice	MCAM
exm393756	rs149183264	4	36069767	A	G	0.000189068	0.0002997	0.0001088	1.36443	0.136673	0.0229912	nonsynonymous	ARAP2
exm1011172	rs142326016	12	56088723	T	G	0.00033612	0.0001499	0.0004713	0.782438	0.107917	0.0230004	nonsynonymous	ITGA7
exm254606	rs139251909	2	197183524	A	G	2.10093e-05	4.996e-05	0	2.40206	0.385535	0.0230252	nonsynonymous	HECW2
exm1460975	rs113160531	19	38127030	C	T	0.0013865	0.001049	0.001631	0.889104	0.0517122	0.023027	nonsynonymous	ZFP30
exm956854	rs150117061	11	113813713	A	G	0.000105033	0.0001998	3.626e-05	1.50796	0.180721	0.0230328	nonsynonymous	HTR3B
exm406358	rs137870410	4	75938178	T	C	0.00241576	0.001848	0.002828	0.913416	0.0398457	0.0230343	nonsynonymous	PARM1
exm641515	rs201540656	7	100238324	G	A	0.000105042	0.0001998	3.626e-05	1.57322	0.199366	0.0230373	nonsynonymous	TFR2
exm986395	rs144614383	12	13238121	A	G	0.00012604	0	0.0002175	0.675316	0.172742	0.0230499	nonsynonymous	GSG1
exm856622	rs142577105	10	115375542	T	C	4.20221e-05	9.994e-05	0	1.92874	0.289086	0.0230735	nonsynonymous	NRAP
exm1594631	rs118163237	22	24919647	A	G	0.00012604	4.995e-05	0.0001813	0.68859	0.164205	0.0230738	nonsynonymous	UPB1
exm1514034	rs112485279	19	58084911	A	G	0.00016806	0.0002997	7.251e-05	1.40099	0.148407	0.0230881	nonsynonymous	ZNF416
[truncated: 110,951 more rows]

## Sheet: Sup_Table4
Gene	Chromosome	Gene start	Gene end	SKAT-O P	Burden test P	Odds ratio (burden)	N SNVs
POLR1E	9	37485931	37503694	9.8e-05	9.88e-05	3.12677	4
CEP192	18	12991360	13125051	9.91e-05	0.602	1.06577	23
ARHGEF28	5	72921982	73237818	0.000138	8.36e-05	1.63395	21
DNAH11	7	21582832	21941186	0.000182	9.87e-05	1.36889	66
FOCAD	9	20658307	20995954	0.000258	0.27	1.19244	24
CSDE1	1	115259533	115300671	0.000298	0.513	0.83527	8
WDR89	14	64063756	64108641	0.000419	0.000438	3.25437	2
MYCL	1	40361095	40367687	0.000531	0.0493	0.537944	3
MRGPRF	11	68771861	68780850	0.000587	0.000489	3.78104	5
SETX	9	135136826	135230372	0.000613	0.0835	1.28403	23
ZNF610	19	52839497	52870376	0.000813	0.123	1.51589	6
PVRL3	3	110790605	110913016	0.001	0.653	1.13769	5
CHD5	1	6161846	6240194	0.0011	0.000679	0.554882	15
TDRD3	13	60970590	61148013	0.0011	0.000827	5.20698	5
ANGEL2	1	213165523	213189168	0.00117	0.0119	4.48169	3
GLCCI1	7	8008373	8128709	0.00128	0.00378	4.85496	2
LRRC49	15	71145577	71342436	0.00141	0.000947	0.404138	9
CA4	17	58227301	58236906	0.00145	0.884	0.951134	3
ANKS3	16	4746510	4784378	0.00147	0.122	1.42761	9
BARHL1	9	135457992	135465640	0.00149	0.00254	5.98945	2
NUP155	5	37291734	37371228	0.00154	0.00104	2.04828	9
DSEL	18	65173818	65183967	0.00154	0.00224	1.93479	12
CIC	19	42788816	42799949	0.00159	0.11	0.71177	8
TMEM43	3	14166439	14185180	0.00164	0.0125	1.94838	7
CDK18	1	205473683	205501921	0.00167	0.00118	2.10434	9
SRL	16	4239374	4292081	0.0017	0.00626	4.1787	2
HCN4	15	73612199	73661605	0.00184	0.0383	1.64707	7
UHRF1BP1L	12	100430862	100536642	0.00187	0.00119	2.60909	12
BRMS1	11	66104803	66112582	0.00191	0.0017	0.32628	3
DGKB	7	14184673	14881075	0.00193	0.00185	6.35982	2
ERP29	12	112451151	112461024	0.00211	0.00163	4.2207	4
PLBD1	12	14656596	14720791	0.00211	0.00165	0.22091	3
GLIPR2	9	36136532	36163910	0.00224	0.158	1.41482	5
KIAA1324	1	109656584	109749403	0.00225	0.0642	1.42191	12
IQCC	1	32671235	32674288	0.0023	0.00154	1.57302	8
PTDSS1	8	97274113	97346779	0.00242	0.0018	1.87949	5
RGS5	1	163112088	163291581	0.00242	0.00458	0.389068	2
KIAA1328	18	34409079	34805288	0.00246	0.00227	3.06485	4
KRTAP5-6	11	1718424	1718985	0.00249	0.0306	0.319819	2
WDR88	19	33622997	33666703	0.00254	0.0175	1.61607	10
FMNL1	17	43299291	43324683	0.00255	0.0174	0.642107	5
MPHOSPH8	13	20207787	20247599	0.00256	0.757	0.93838	8
MRPL39	21	26957967	26979801	0.0026	0.00181	2.11277	7
SPSB2	12	6980099	6982521	0.00266	0.0264	0.501576	3
ASL	7	65540775	65558329	0.00266	0.97	0.989456	7
KCNG4	16	84254740	84273356	0.00267	0.00166	2.16409	13
SLC35G3	17	33519538	33521412	0.0028	0.0353	0.443525	2
WDR72	15	53805937	54055075	0.00282	0.0019	0.515303	9
WDFY3	4	85590692	85887544	0.00282	0.32	1.1853	20
LOC101928571	19	52391277	52403717	0.00288	0.00263	3.59664	4
ZNF649	19	52392487	52408305	0.00288	0.00263	3.59664	4
OCLN	5	68788118	68853931	0.00305	0.00243	3.63279	3
C1QTNF1	17	77019015	77045870	0.00305	0.0119	1.85707	6
FFAR2	19	35940616	35942669	0.00312	0.0528	1.45645	4
DIABLO	12	122692208	122712081	0.00332	0.00315	3.15819	2
XKR9	8	71581599	71648177	0.00358	0.0299	0.517368	4
ZSWIM6	5	60628099	60841999	0.00359	0.0475	2.05649	3
TRUB1	10	116697951	116737439	0.00364	0.00279	2.13828	5
PAWR	12	79985744	80084790	0.0037	0.00364	2.6117	2
LRRC15	3	194075975	194090472	0.00372	0.0024	1.99571	11
ZNF846	19	9868150	9879410	0.00373	0.638	0.91001	11
SLFN13	17	33762114	33775856	0.00383	0.00314	1.86638	9
PKD1L2	16	81134483	81253975	0.00393	0.00221	1.22875	62
CCDC17	1	46085715	46089731	0.00403	0.00356	2.31174	3
MORC1	3	108677086	108836993	0.00421	0.00364	3.89619	6
PRR4	12	10998447	11002075	0.00422	0.00421	0.400917	2
PRKAG2	7	151253200	151574316	0.00423	0.00512	2.82922	3
FBP2	9	97320995	97356114	0.00423	0.00941	0.364219	2
EAF1	3	15469063	15484120	0.00424	0.00336	6.5535	3
LOC101929718	14	21463995	21467322	0.00427	0.00419	2.28645	2
TMEM132E	17	32907767	32966337	0.00438	0.00298	1.80579	7
ANKEF1	20	10015696	10037407	0.00452	0.00306	1.77358	8
SNAP25-AS1	20	10004459	10200154	0.00452	0.00306	1.77358	8
SLC19A3	2	228549925	228582745	0.00452	0.0103	2.26596	4
RNASE12	14	21058239	21058982	0.0046	0.00458	0.400116	2
ACSS2	20	33462765	33515769	0.00465	0.00301	2.1946	11
GJB4	1	35225341	35229325	0.00468	0.19	1.44051	9
ITLN1	1	160846329	160854960	0.00472	0.00336	0.505099	7
SPATA16	3	172607146	172859058	0.00476	0.137	1.56518	9
CKAP2	13	53029494	53050766	0.00499	0.0328	1.79858	5
ZNF395	8	28203101	28243977	0.00502	0.00451	2.7456	3
TOPAZ1	3	44283377	44373590	0.00503	0.00467	1.54651	5
MAATS1	3	119421868	119485949	0.00503	0.0122	1.69723	16
SPDEF	6	34505578	34524110	0.00504	0.0888	1.44051	6
GRIN2B	12	13714409	14133022	0.00506	0.00347	1.7402	7
GLRA3	4	175563161	175750466	0.00514	0.149	0.624378	3
ANKK1	11	113258512	113271140	0.00527	0.00316	1.41765	18
FAM186B	12	49976657	49999433	0.00533	0.00321	1.56518	18
KIAA1430	4	186080815	186125182	0.00536	0.00579	3.35348	4
ST7L	1	113066140	113162040	0.00553	0.00381	2.71014	7
CX3CR1	3	39304984	39323226	0.00554	0.00482	0.353455	5
OR51I1	11	5461771	5462783	0.00554	0.0147	0.367879	4
GDF5	20	34021144	34025970	0.00557	0.0442	2.69932	5
CLEC4E	12	8685900	8693558	0.0056	0.00459	5.64065	2
ANK2	4	113739238	114304896	0.00564	0.528	0.938474	39
PLCB4	20	9049700	9461462	0.00565	0.00918	0.477114	4
PLEKHS1	10	115511212	115542192	0.00595	0.00428	0.495593	5
NIPAL1	4	48018790	48039080	0.00597	0.0045	5.81244	4
UNC5B	10	72972291	73062635	0.00611	0.00386	1.80941	12
EPS8L3	1	110292701	110306644	0.00616	0.0364	2.00171	5
MYEF2	15	48431628	48470558	0.00621	0.00523	2.09384	3
DHX34	19	47852537	47885961	0.00622	0.162	1.40074	12
MYO18A	17	27400527	27507407	0.00627	0.00389	1.93093	12
ADH1B	4	100227543	100242599	0.00628	0.191	0.746769	3
MARK4	19	45754515	45808541	0.00631	0.00547	2.10644	6
IL7R	5	35856976	35879705	0.0064	0.00747	1.78247	6
IGSF21	1	18434239	18704977	0.00646	0.00399	0.505099	12
PDCD1LG2	9	5510544	5571282	0.00651	0.0561	2.7456	3
CNGA4	11	6260321	6265707	0.00653	0.00421	0.533125	10
KRTAP10-8	21	46031995	46032871	0.00678	0.0588	0.579842	4
MERTK	2	112656190	112786945	0.00687	0.00541	0.439112	4
COQ10A	12	56660641	56664750	0.00698	0.0125	3.22199	4
SETD9	5	56205086	56221359	0.00707	0.00759	0.364219	4
MIER3	5	56215428	56247954	0.00711	0.0203	0.38868	5
SIGLEC5	19	52114755	52133727	0.00717	0.00496	3.15819	6
PTK2	8	141668480	142011412	0.00728	0.766	0.937817	9
ARHGEF16	1	3371146	3397677	0.00731	0.00501	1.70233	8
ZNF440	19	11925106	11946016	0.0074	0.775	1.17704	2
CIITA	16	10971054	11018840	0.00741	0.838	0.970348	23
P2RX7	12	121570621	121624354	0.00742	0.00549	0.573498	10
LRP1	12	57522281	57607125	0.00748	0.48	1.08253	32
SLCO5A1	8	70584567	70747299	0.00755	0.00494	1.71772	10
UNC79	14	93799564	94173689	0.00767	0.00456	0.650509	12
STRC	15	43891760	43910998	0.00773	0.00723	0.188247	3
TCTN1	12	111051831	111086935	0.00782	0.00547	0.421052	6
ERV3-1	7	64450732	64467124	0.00784	0.00532	0.541182	9
CRB3	19	6464259	6467230	0.00784	0.0327	0.267135	2
PRR22	19	5782970	5784776	0.00787	0.00695	4.57223	2
CARD10	22	37886399	37915210	0.00796	0.203	0.71677	13
KANK2	19	11274942	11308243	0.00797	0.0829	1.55116	12
ZNF691	1	43312243	43318146	0.00801	0.00772	0.439552	2
DNAI1	9	34458749	34520987	0.00802	0.00526	1.76473	9
PRKCH	14	61788514	62017698	0.00814	0.00635	5.87085	3
CDH24	14	23516269	23526747	0.00825	0.0058	2.35137	7
OR2AG1	11	6806247	6807245	0.00825	0.0781	1.97783	6
REC114	15	73735498	73852353	0.00826	0.193	1.61607	5
ANO8	19	17434031	17445638	0.0083	0.00611	0.521003	5
UST	6	149068270	149398126	0.00842	0.0088	0.249075	2
SESN2	1	28585962	28609002	0.00859	0.00621	1.75769	5
EPB41L4B	9	111934253	112083244	0.0086	0.00548	1.65533	10
DLX2	2	172964165	172967478	0.0086	0.00833	2.14685	2
CRYBB3	22	25595816	25603326	0.00861	0.0331	1.54496	8
MYL6	12	56552044	56555366	0.00862	0.064	2.33731	3
ZNF20	19	12242167	12251222	0.00864	0.369	1.35934	3
ZNF625-ZNF20	19	12242167	12267546	0.00864	0.369	1.35934	3
SH3GL1	19	4360363	4400565	0.00872	0.109	2.12336	4
LRRC25	19	18501953	18508415	0.00874	0.00791	2.52945	2
LYPD1	2	133402336	133429070	0.00879	0.761	1.1001	5
FAM160A2	11	6232563	6255941	0.00881	0.00538	1.73325	14
GYPB	4	144917256	144940496	0.00883	0.00872	2.45224	2
GRIP1	12	66741210	67072925	0.00889	0.0172	1.53419	13
PSMF1	20	1093905	1148426	0.00889	0.0461	0.610181	6
TFCP2L1	2	121974163	122042778	0.00895	0.163	1.60801	3
VASH2	1	213123886	213164927	0.00898	0.00894	3.6693	3
PAPPA2	1	176432306	176811970	0.00907	0.0396	1.43333	17
ALDH5A1	6	24495196	24537435	0.00911	0.872	0.947432	8
CCL22	16	57392694	57400102	0.00915	0.00891	9.02501	2
CCDC65	12	49297892	49315359	0.0092	0.00617	0.557106	7
CCDC136	7	128431463	128462187	0.0092	0.00666	0.683178	11
LEFTY1	1	226073981	226076846	0.0094	0.00821	0.343009	3
APOL6	22	36044423	36064456	0.00948	0.00603	0.433008	9
HGF	7	81331443	81399452	0.00957	0.00854	0.460243	4
TJAP1	6	43445260	43474294	0.00965	0.172	1.41623	5
TMEM180	10	104221169	104236802	0.00967	0.0196	0.629393	5
GOT1L1	8	37791799	37797647	0.00969	0.0823	0.643393	7
GPBP1	5	56469774	56560506	0.00983	0.00673	0.591555	7
CGNL1	15	57668702	57842925	0.00991	0.00557	1.40776	25
ARHGEF10	8	1772148	1906807	0.0101	0.0146	0.754274	27
LYG2	2	99858710	99871570	0.0102	0.0956	1.69046	5
RNF216	7	5659671	5821361	0.0103	0.00673	0.445749	8
CHN1	2	175664041	175870107	0.0103	0.00886	3.12677	2
EPDR1	7	37960162	37991542	0.0103	0.201	0.649859	3
TLR10	4	38773859	38784611	0.0104	0.0066	2.51683	9
EPC1	10	32556643	32667726	0.0104	0.00762	0.511709	6
SEC14L1	17	75084724	75213181	0.0104	0.0407	2.1968	5
EME1	17	48450580	48458820	0.0105	0.00626	1.58725	18
MFSD4	1	205538111	205572046	0.0105	0.00837	0.261846	2
NUP107	12	69080730	69136473	0.0106	0.00829	0.459324	5
GPR137	11	64051810	64056972	0.0106	0.0266	2.0668	5
IFI27	14	94577078	94583036	0.0107	0.00923	3.93535	3
SFI1	22	31892124	32014537	0.0108	0.00648	0.666977	21
ZCCHC6	9	88902647	88969402	0.0108	0.00699	1.72116	9
SLU7	5	159828647	159846168	0.0108	0.00976	14.44	2
DAAM2	6	39760158	39872653	0.0109	0.00684	1.54034	14
AGRN	1	955502	991499	0.0109	0.999	0.999864	29
KIAA2026	9	5919007	6008003	0.011	0.00619	1.373	28
CHRD	3	184097860	184107617	0.011	0.00703	0.643393	15
VPS11	11	118938462	118952688	0.011	0.00715	0.533125	9
PLA1A	3	119316694	119348658	0.011	0.201	0.697676	7
SLC9B2	4	103946651	103998170	0.0111	0.00759	1.77535	6
EPPK1	8	144939491	144952632	0.0113	0.0061	0.742301	41
GSTM3	1	110276553	110283660	0.0113	0.0114	2.15114	2
MORN1	1	2252695	2322993	0.0114	0.00738	1.9098	10
MS4A12	11	60260250	60274901	0.0114	0.0147	2.01174	4
ST3GAL1	8	134467090	134584183	0.0115	0.352	1.3139	2
COL5A2	2	189896640	190044605	0.0117	0.0531	1.42476	11
ZNF239	10	44051792	44070066	0.0118	0.00947	0.353455	5
RIMBP2	12	130880680	131002410	0.0119	0.00793	1.8076	9
CTSW	11	65647283	65651212	0.0121	0.00825	0.645971	9
BCAR1	16	75262927	75301951	0.0123	0.00755	1.5968	9
PALMD	1	100111430	100160097	0.0123	0.00826	2.40128	7
C17orf82	17	59489111	59490641	0.0123	0.0121	0.298197	2
PTPRN2	7	157331749	158380482	0.0124	0.262	1.19244	17
SPTBN4	19	40973125	41082365	0.0125	0.629	1.10032	9
SURF6	9	136197542	136203047	0.0126	0.0167	0.638266	4
KLK15	19	51328544	51334779	0.0127	0.00867	2.30481	6
PSMD11	17	30771480	30810337	0.0127	0.0238	4.0552	2
NOP16	5	175810939	175815763	0.0127	0.134	1.89459	2
SMC5-AS1	9	72830974	72873790	0.0128	0.0103	0.229925	3
CNDP1	18	72201691	72252261	0.0129	0.00967	1.93673	4
KAT5	11	65479472	65487077	0.013	0.0103	3.42123	3
MYPOP	19	46393280	46405862	0.013	0.0127	5.92986	2
DNAH3	16	20944475	21170762	0.013	0.62	1.04164	66
SLC6A16	19	49792891	49828474	0.0131	0.008	0.623754	12
ODF3	11	196760	200258	0.0131	0.0089	2.21887	6
CLEC12A	12	10103914	10138194	0.0132	0.417	1.23491	2
AMICA1	11	118064441	118095809	0.0133	0.00938	0.554327	7
NUBPL	14	32030590	32330429	0.0133	0.0109	2.29791	3
NAT9	17	72766685	72772470	0.0133	0.411	0.804125	2
TMEM98	17	31254927	31268667	0.0134	0.0125	0.289384	2
WWOX	16	78133309	79246564	0.0134	0.88	0.97736	16
ABCB8	7	150725508	150744869	0.0135	0.00855	1.67699	11
WDR81	17	1619816	1641893	0.0135	0.0965	1.46815	16
TRAT1	3	108541630	108573714	0.0136	0.00888	1.6258	9
SLC6A6	3	14444075	14530857	0.0136	0.0105	0.481909	6
LOC101929319	2	152194341	152235885	0.0136	0.0129	4.95303	2
TNFAIP6	2	152214105	152236562	0.0136	0.0129	4.95303	2
LOC101929010	20	1614153	1629119	0.0136	0.772	1.17468	4
SIRPG	20	1609797	1638425	0.0136	0.772	1.17468	4
ZFHX4	8	77593514	77779521	0.0137	0.00885	1.57617	11
SP3	2	174771186	174830430	0.0137	0.0129	0.44888	3
MAP3K3	17	61699800	61773670	0.0138	0.43	1.43333	3
FABP5	8	82192717	82197012	0.0139	0.0127	12.9358	2
PFKL	21	45719916	45747264	0.014	0.00919	0.452033	7
CDX2	13	28536204	28543505	0.014	0.0135	3.70617	2
PKD1L3	16	71963440	72033877	0.0141	0.00929	1.79499	9
UPK3B	7	76139739	76157199	0.0141	0.0128	12.8071	2
BARHL2	1	91177578	91182794	0.0141	0.197	1.64214	5
MED13L	12	116396380	116714991	0.0141	0.782	1.03552	13
DDX42	17	61851548	61896677	0.0143	0.00993	1.94449	6
TAGLN2	1	159887896	159895332	0.0144	0.0125	6.75309	3
MDM2	12	69201951	69239324	0.0146	0.139	1.53572	3
NECAB2	16	84002236	84036379	0.0146	0.38	0.737861	6
PDK2	17	48172100	48188733	0.0147	0.0113	0.431279	4
SPTBN2	11	66452719	66488870	0.0148	0.00843	1.44629	24
TNK2	3	195590235	195635880	0.0148	0.00995	2.34433	7
TNIP3	4	122052563	122148621	0.0148	0.107	2.14042	3
SCNM1	1	151138497	151142773	0.0151	0.0113	1.97981	4
PLAC8L1	5	145463875	145483946	0.0151	0.012	1.95424	6
SH3D21	1	36771993	36786948	0.0151	0.0136	12.5535	2
C17orf85	17	3710044	3749545	0.0151	0.046	0.592147	3
NPB	17	79860071	79860781	0.0152	0.0131	0.439112	3
C12orf4	12	4596900	4647637	0.0152	0.0177	4.01485	3
CDCA8	1	38158072	38175391	0.0153	0.0151	0.190139	2
SLC7A14	3	170177341	170303863	0.0154	0.0102	1.89648	8
POGLUT1	3	119187784	119213554	0.0154	0.0107	0.283654	6
NSL1	1	212899494	212965139	0.0154	0.0151	5.52896	2
EPHB1	3	134514098	134979307	0.0154	0.0184	1.49033	11
TAS2R4	7	141478288	141479188	0.0155	0.0127	2.77319	3
WDR52	3	113005776	113160361	0.0155	0.188	0.763379	11
CDH3	16	68678150	68732957	0.0156	0.0101	2.56254	8
TYRO3	15	41851219	41871536	0.0156	0.0175	1.50381	11
CXCL12	10	44865600	44880545	0.0157	0.0126	0.453391	3
CCDC180	9	100069909	100139577	0.0158	0.00933	1.57617	14
LOC100499484-C9ORF174	9	100000707	100139577	0.0158	0.00933	1.57617	14
PDE1C	7	31790792	32339016	0.0158	0.0108	1.63068	8
OR2B3	6	29053984	29055090	0.0158	0.0116	0.534192	5
SPATA31D1	9	84603686	84610171	0.0158	0.038	1.966	6
DDIT3	12	57910370	57914300	0.0158	0.0635	5.47395	2
ZNF510	9	99518146	99540328	0.0158	0.164	1.21531	12
METAP1D	2	172864803	172945587	0.0159	0.011	1.59999	5
CAMK1G	1	209757044	209787284	0.0159	0.0132	0.319819	3
ELL	19	18553472	18632937	0.016	0.0121	3.25437	4
SPRY1	4	124317949	124324915	0.016	0.0124	3.45561	3
PYROXD2	10	100143321	100174978	0.016	0.255	1.42761	7
NARF	17	80416059	80446143	0.0161	0.0111	2.77319	7
SAMSN1	21	15857548	15955723	0.0161	0.0145	4.26311	2
DOCK5	8	25042286	25270619	0.0164	0.0101	0.66631	16
GPR182	12	57388354	57390469	0.0167	0.0174	2.80107	5
STEAP1B	7	22459062	22539901	0.0168	0.0134	5.00281	2
CEP152	15	49030134	49103343	0.017	0.0108	0.583331	10
MKL2	16	14165195	14360630	0.017	0.0109	1.69554	9
KIAA1467	12	13197314	13236383	0.0171	0.011	2.28874	10
OSBPL3	7	24836155	25019831	0.0172	0.322	1.30213	10
GRIA2	4	158141735	158287226	0.0173	0.0209	1.93093	4
PTCD3	2	86333304	86369280	0.0175	0.0504	1.65367	10
ZNF48	16	30389632	30411429	0.0177	0.0176	0.513246	7
AMIGO2	12	47469489	47473734	0.0178	0.0129	1.84966	5
COPE	19	19010322	19030199	0.0178	0.0145	3.15819	3
SGMS2	4	108745720	108836204	0.0178	0.0164	0.197899	3
FARSA	19	13033283	13044558	0.0178	0.413	0.795329	8
ATL2	2	38522028	38604432	0.0179	0.0134	1.85893	4
OXSM	3	25831562	25836025	0.0179	0.788	0.947716	7
WIPI2	7	5229834	5273486	0.018	0.443	1.17586	4
SRRM1	1	24969593	24999772	0.0181	0.0248	0.465334	5
KRTAP27-1	21	31709330	31710012	0.0181	0.0947	0.608353	3
KCNMB3	3	178957536	178984838	0.0182	0.0376	0.531528	3
PCDH7	4	30722029	31148423	0.0182	0.359	0.82037	6
ERBB2IP	5	65222381	65376851	0.0183	0.013	2.3893	5
MURC	9	103340360	103350669	0.0183	0.0131	3.18993	4
PPAP2B	1	56960418	57045257	0.0183	0.0192	2.51683	4
NMBR	6	142396744	142409936	0.0184	0.651	0.880734	9
AFF4	5	132211070	132299354	0.0186	0.0129	0.546621	8
FAM174B	15	93160678	93199031	0.0186	0.0339	0.32628	2
TRMT10B	9	37753799	37778969	0.0187	0.0141	6.68589	3
PLBD2	12	113796370	113827458	0.0188	0.0136	2.08966	4
TRPA1	8	72933485	72987819	0.0188	0.0143	3.00417	4
C8orf58	8	22457113	22461662	0.0189	0.0141	2.44489	5
TEX36	10	127344262	127371713	0.0189	0.0151	4.75882	2
IKBKB	8	42128819	42190171	0.0189	0.181	1.4134	6
SMIM14	4	39552545	39640481	0.019	0.0144	0.443525	3
ODF3B	22	50968837	50971008	0.019	0.0153	0.486266	3
GBGT1	9	136028334	136039332	0.019	0.986	1.00261	16
PLEKHB2	2	131862419	131907425	0.0191	0.109	0.655734	3
FGFR3	4	1795038	1810599	0.0192	0.0882	0.635718	7
PTPN12	7	77166772	77269388	0.0193	0.0682	0.655079	6
P4HTM	3	49027340	49044581	0.0194	0.0159	2.35844	4
KCTD20	6	36410543	36458920	0.0196	0.0181	0.367879	3
P2RY6	11	72975549	73009670	0.0198	0.0194	0.369723	2
ANLN	7	36429414	36493401	0.0199	0.0124	2.06473	10
B4GALNT1	12	58019677	58027022	0.0199	0.0142	1.73152	5
ROPN1L	5	10441973	10465138	0.0199	0.0194	0.50409	4
MICALL2	7	1473994	1499109	0.02	0.0118	1.57617	18
GTSF1L	20	42354800	42355642	0.02	0.0202	2.41573	4
TNFRSF1B	1	12227059	12269277	0.02	0.371	1.65699	5
OR1F1	16	3254246	3255185	0.0202	0.0159	2.82922	3
ADAMTS2	5	178537851	178772431	0.0202	0.611	1.07875	17
EPHB3	3	184279586	184300196	0.0203	0.0295	1.53112	8
PWP1	12	108079589	108106257	0.0204	0.0149	1.86265	4
ADAM23	2	207308367	207485854	0.0204	0.055	0.599296	4
PECR	2	216903110	216946539	0.0205	0.0165	2.55231	3
THAP4	2	242523819	242576725	0.0205	0.069	1.46668	6
RNASE3	14	21359561	21360507	0.0206	0.016	0.544983	4
DHX37	12	125431369	125473667	0.0206	0.12	1.29305	19
C10orf35	10	71390002	71393355	0.0207	0.0166	4.13712	2
DDX50	10	70661033	70706603	0.0207	0.106	1.64378	5
SIGLEC11	19	50452249	50464429	0.0207	0.717	1.16067	3
ATIC	2	216176678	216214496	0.0208	0.0131	2.06267	9
TNIK	3	170780291	171178197	0.0208	0.0155	2.11277	5
TGFBR2	3	30647993	30735633	0.0209	0.0169	11.5883	2
ST8SIA1	12	22346324	22487648	0.0209	0.0587	3.38719	2
CLIC6	21	36041687	36090519	0.0209	0.942	0.986393	6
C14orf169	14	73957638	73960105	0.021	0.0147	1.96993	5
FGF21	19	49259343	49261582	0.021	0.0161	2.45224	5
RSRC1	3	157827840	158262624	0.021	0.0172	0.449329	2
ECM1	1	150480486	150486265	0.0211	0.26	0.739338	9
TCF25	16	89939993	89977792	0.0212	0.0185	0.349938	4
ACER1	19	6306509	6333640	0.0213	0.0158	0.625628	3
TRPM2-AS	21	45834474	45845446	0.0213	0.0188	2.2637	3
HOMEZ	14	23742843	23755309	0.0213	0.282	0.784272	6
ATP7B	13	52506805	52585630	0.0214	0.0123	1.34044	22
NODAL	10	72191691	72201465	0.0215	0.0187	1.9098	3
PI4K2A	10	99400442	99436187	0.0216	0.0173	1.84043	6
TPRG1	3	188889762	189041271	0.0216	0.0173	0.246597	2
METTL17	14	21457964	21465194	0.0217	0.0194	1.75593	5
BPIFB6	20	31619453	31631853	0.0218	0.014	2.31174	9
MUM1	19	1354975	1378430	0.0218	0.015	0.574072	6
DCLRE1C	10	14946609	14996431	0.0218	0.369	1.73499	4
BAIAP2	17	79008946	79091232	0.0219	0.015	3.32012	5
CAV3	3	8775485	8788451	0.0219	0.0764	5.05309	2
GALNT9	12	132680916	132905905	0.022	0.0157	3.22199	3
CHRDL2	11	74407473	74442227	0.0221	0.0144	1.97388	8
DHODH	16	72042642	72059316	0.0221	0.0149	2.08757	8
MYO10	5	16662015	16936385	0.0221	0.0184	1.37438	17
DCUN1D4	4	52709165	52783003	0.0221	0.0214	2.47688	3
PCGF1	2	74732169	74734821	0.0221	0.0444	2.21444	2
IL17RB	3	53880576	53899827	0.0222	0.0144	1.86265	9
TJP3	19	3708334	3750811	0.0223	0.0232	1.5968	17
SWT1	1	185126191	185260913	0.0223	0.118	1.84781	7
LIFR	5	38475064	38595507	0.0224	0.015	1.66196	8
CASC4	15	44580908	44707959	0.0224	0.0171	11.3589	3
PYCR1	17	79890261	79895204	0.0224	0.03	1.75067	8
C8orf48	8	13424351	13425797	0.0224	0.187	0.546621	2
ARHGEF33	2	39146503	39202590	0.0226	0.0204	3.12677	2
NDUFC2	11	77779392	77791265	0.0227	0.0229	2.24342	2
SLC5A2	16	31494438	31502091	0.0227	0.0416	0.392586	4
PCDHB8	5	140557370	140560081	0.0229	0.0188	5.00281	3
UMOD	16	20344372	20364200	0.023	0.0152	1.55116	8
CCDC85A	2	56411257	56613309	0.023	0.0186	4.90375	2
CCDC170	6	151815174	151942328	0.0231	0.0142	0.697676	18
OGFOD2	12	123459353	123464588	0.0232	0.0182	0.530996	5
AP3D1	19	2100986	2151556	0.0233	0.0156	1.70404	8
CCR3	3	46283871	46308197	0.0233	0.0157	0.584499	8
FAM132A	1	1177825	1182102	0.0233	0.241	1.70574	5
PIEZO1	16	88781745	88851372	0.0234	0.0144	1.64707	12
TNFRSF6B	20	62328003	62330051	0.0234	0.0923	1.66696	3
LZTS2	10	102756863	102767593	0.0234	0.832	0.961078	8
LDLRAP1	1	25870075	25895377	0.0235	0.017	2.15761	4
ARGFX	3	121286777	121309469	0.0235	0.0191	0.392586	3
FAM214B	9	35104117	35115893	0.0235	0.0522	2.24566	4
IKBKE	1	206643585	206670223	0.0237	0.0151	1.94061	10
TWF2	3	52262625	52273183	0.0237	0.0225	2.21444	4
NPAS4	11	66188474	66194177	0.0237	0.0856	2.39169	4
MED25	19	50321535	50340237	0.0237	0.113	1.75945	3
SLC4A4	4	72053002	72437804	0.0239	0.015	1.5174	11
SMC1B	22	45739944	45809500	0.0239	0.0155	0.415613	8
NUP62	19	50410083	50432988	0.0239	0.414	0.764908	6
TAF1B	2	9983570	10074545	0.024	0.015	1.55271	11
DIP2A	21	47878861	47989926	0.0241	0.0139	1.33643	22
EP300	22	41488613	41576081	0.0241	0.31	1.26617	17
KRT85	12	52753789	52761309	0.0242	0.86	1.05075	8
CASC1	12	25261222	25348094	0.0243	0.0181	0.289384	5
URB1	21	33683329	33765312	0.0245	0.0151	0.649859	11
PPP1R10	6	30568176	30585084	0.0246	0.0216	0.50409	3
OR8H1	11	56057602	56058538	0.0247	0.0208	16.281	2
MEX3C	18	48700919	48724051	0.0249	0.0667	0.380222	2
BAHD1	15	40733410	40760441	0.025	0.0167	2.22777	7
LYPD4	19	42341147	42348736	0.025	0.0195	8.49944	3
ZNF692	1	249144202	249153315	0.025	0.0373	1.96207	10
TFPI	2	188328957	188419219	0.025	0.0387	2.03603	2
USP15	12	62654120	62803501	0.0252	0.0212	0.239309	3
SYCP3	12	102122425	102133250	0.0252	0.0223	0.408199	2
GNL2	1	38032412	38061586	0.0253	0.205	1.28917	14
GALNT15	3	16216183	16271253	0.0254	0.415	0.755028	7
ACOT12	5	80625946	80689988	0.0254	0.428	1.16532	6
KCNU1	8	36641841	36793643	0.0255	0.0154	0.618783	14
GABRA6	5	161112657	161129598	0.0255	0.0207	8.41487	2
POLG	15	89859535	89878026	0.0255	0.563	1.10849	11
IGF2BP3	7	23349827	23509995	0.0256	0.0275	0.353455	3
KIAA0319	6	24544331	24646383	0.0257	0.0935	0.750512	18
RFNG	17	80005777	80009650	0.0258	0.0219	0.472367	2
SLIRP	14	78174413	78183941	0.0258	0.0225	2.34433	3
PRKCD	3	53195222	53226733	0.0259	0.018	1.71944	7
HGD	3	120347014	120401418	0.0259	0.181	0.611402	5
MBTPS1	16	84087365	84150548	0.026	0.0165	1.50531	13
SCN3A	2	165944029	166060577	0.0261	0.0175	2.35373	6
LHX4	1	180199432	180244188	0.0261	0.0218	2.46946	4
MCCC2	5	70883114	70954530	0.0261	0.126	1.58249	7
TRIM10	6	30119722	30128711	0.0262	0.0187	1.74717	4
IDH3B	20	2639040	2644865	0.0263	0.019	2.02993	4
SOHLH1	9	138585254	138591374	0.0263	0.349	0.794534	6
GORAB	1	170501262	170522974	0.0263	0.701	1.12412	6
C12orf10	12	53693469	53700965	0.0264	0.0171	1.71601	8
ZDHHC21	9	14611068	14693480	0.0264	0.0251	5.15517	2
POM121L12	7	53103348	53104618	0.0264	0.051	0.53687	5
FAM200B	4	15683351	15692070	0.0264	0.151	1.60801	3
GAB4	22	17442826	17489112	0.0265	0.208	1.27762	12
LRRC71	1	156890423	156902880	0.0266	0.0312	4.30596	2
ALDH1B1	9	38392660	38398662	0.0267	0.0167	0.638266	11
CARKD	13	111267806	111292342	0.0267	0.0177	1.64707	7
HADHA	2	26413503	26467594	0.0267	0.877	1.04227	6
LOC100288181	8	143783669	143808391	0.0268	0.0199	2.117	4
LY6K	8	143781528	143785584	0.0268	0.0199	2.117	4
PCNXL4	14	60558628	60601532	0.0268	0.414	1.20804	11
DTHD1	4	36283236	36346407	0.0269	0.101	0.307279	2
GLYAT	11	58476229	58499447	0.027	0.0197	2.08132	5
WISP3	6	112375277	112390887	0.0271	0.0203	0.438235	4
PALD1	10	72238563	72328206	0.0271	0.938	0.99005	17
LONP2	16	48278210	48387407	0.0272	0.0212	0.50409	4
NCKAP1L	12	54891494	54936899	0.0273	0.156	0.758054	7
CABP2	11	67286417	67290899	0.0273	0.18	0.599296	2
REEP6	19	1491164	1497924	0.0273	0.528	0.822012	5
TBC1D4	13	75858799	76056250	0.0274	0.0188	0.532592	9
BAIAP2L2	22	38480895	38506676	0.0275	0.0191	0.526239	6
LRP11	6	150139893	150185480	0.0275	0.0218	0.280832	4
SLC25A47	14	100789678	100796715	0.0277	0.0196	0.506111	5
TMEFF2	2	192814746	193059644	0.0277	0.0249	0.426135	2
GPR39	2	133174146	133404169	0.0278	0.32	0.808156	6
ZNF577	19	52359055	52391229	0.0279	0.0197	0.588017	7
CNPY4	7	99717264	99723128	0.0279	0.0214	0.316637	3
ERICH5	8	99076749	99105838	0.028	0.0264	1.61446	7
RBL1	20	35624754	35724403	0.0281	0.0183	1.88137	8
ARL13B	3	93698982	93774522	0.0281	0.0191	0.549361	7
LOC100527964	1	180238797	180243816	0.0281	0.0238	5.69734	3
PCCA	13	100741268	101182691	0.0282	0.0194	2.17059	5
TBC1D14	4	6911170	7034845	0.0282	0.0384	1.89838	7
CDYL2	16	80637675	80838175	0.0282	0.288	0.794534	5
FGB	4	155484131	155493915	0.0283	0.0249	4.01485	3
CACNA1G	17	48638428	48704832	0.0283	0.0466	1.52196	10
MRPS2	9	138392476	138396519	0.0284	0.0232	0.389847	6
SYNJ2BP-COX16	14	70791797	70883807	0.0285	0.0199	0.336216	4
TBC1D1	4	37892704	38140796	0.0285	0.163	1.24857	14
BBS9	7	33169151	33645680	0.0285	0.732	0.927372	14
KCND2	7	119913721	120390387	0.0287	0.0286	2.01174	2
GNE	9	36214438	36277053	0.0288	0.0266	6.42374	2
RABGGTB	1	76251878	76260775	0.0288	0.0272	0.180866	2
NDUFB1	14	92582467	92588153	0.0289	0.0234	0.571209	2
TAGAP	6	159455500	159466184	0.0289	0.0409	0.540641	4
SLC17A6	11	22359666	22401046	0.0289	0.0442	0.369723	2
C16orf3	16	90095315	90096309	0.0289	0.0978	0.304221	2
IL17RE	3	9944295	9958084	0.0291	0.0188	1.9719	8
TRIML1	4	189060597	189068649	0.0294	0.02	2.0668	8
ZNF582	19	56894647	56904889	0.0294	0.131	1.79499	5
APOL3	22	36536370	36562225	0.0294	0.257	0.602902	4
USP37	2	219314973	219433084	0.0295	0.148	0.641465	5
WASF1	6	110421021	110501207	0.0297	0.0262	2.91538	2
MCAT	22	43528211	43539403	0.0297	0.0904	0.67638	6
SDK1	7	3341079	4308631	0.0298	0.0167	1.32843	35
KCNC2	12	75433857	75603528	0.0298	0.059	2.94468	2
ZNF14	19	19821280	19843921	0.0298	0.347	0.803322	9
LRRC34	3	169511215	169530574	0.0299	0.02	3.56085	5
DGAT1	8	145538245	145550582	0.0299	0.0798	0.567225	2
PRUNE2	9	79226291	79521003	0.03	0.46	0.918696	28
RABEPK	9	127962820	127996438	0.0302	0.02	1.80399	7
LOC101926895	15	91163240	91260371	0.0302	0.0237	0.473312	6
GNB3	12	6949374	6956557	0.0303	0.0226	3.09566	4
VASN	16	4421848	4433529	0.0303	0.266	0.735651	4
LENG8	19	54960339	54973226	0.0303	0.296	0.751263	5
NUDCD3	7	44421964	44530385	0.0304	0.0218	1.87386	5
DNAAF3	19	55670028	55678090	0.0305	0.0218	2.18584	4
PSMD6	3	63996224	64009686	0.0305	0.0265	3.93535	2
SLIT1	10	98757794	98945683	0.0305	0.657	1.14568	9
DBX2	12	45408538	45444882	0.031	0.566	1.27252	3
ZNF416	19	58082933	58090243	0.0312	0.0227	1.84043	7
CERKL	2	182401400	182521834	0.0313	0.0208	1.77004	8
TTC21B	2	166729871	166810348	0.0313	0.0568	1.60641	14
WFDC11	20	44277201	44298878	0.0314	0.0249	0.298197	2
PLSCR5	3	146303624	146324003	0.0314	0.535	0.694891	3
ABCF3	3	183903862	183911795	0.0314	0.704	1.15951	7
TGM1	14	24718319	24732416	0.0314	0.736	0.940729	22
ZNF362	1	33722173	33766320	0.0315	0.289	0.598697	2
MARVELD2	5	68710938	68737890	0.0316	0.0224	0.503083	5
TMEM133	11	100862810	100864666	0.0317	0.439	1.32843	3
SLFN12L	17	33801941	33814758	0.0318	0.0234	2.88637	4
ZNF276	16	89786775	89807332	0.0318	0.232	0.686602	5
IFITM5	11	298200	299526	0.0319	0.0221	4.0552	5
LCN9	9	138555167	138557755	0.0319	0.0255	0.267135	2
FAM3D	3	58619669	58652561	0.0319	0.308	1.37575	2
MFF	2	228189866	228222552	0.0321	0.0234	2.80107	4
ZNF699	19	9405985	9415795	0.0323	0.0208	0.577527	10
ZXDC	3	126156443	126194762	0.0323	0.0213	1.62418	9
DCST2	1	154991002	155006257	0.0324	0.0379	1.30866	20
MEPE	4	88742549	88767968	0.0325	0.0201	1.5968	12
USP16	21	30396937	30426807	0.0325	0.0211	0.539021	8
KIAA0513	16	85061356	85127828	0.0327	0.0232	2.30481	5
USP18	22	18632757	18660162	0.0327	0.0277	6.17186	2
BYSL	6	41888964	41900784	0.0328	0.024	4.2207	4
PRRT2	16	29823408	29827202	0.0328	0.0327	0.461626	3
AKR1C2	10	5029967	5060225	0.0329	0.0305	2.44	2
TRIM13	13	50571142	50592603	0.0329	0.0321	0.267135	2
SMARCAL1	2	217277136	217347774	0.033	0.0205	1.70745	10
ETFDH	4	159593252	159629865	0.033	0.032	0.251579	2
STK11IP	2	220462595	220481173	0.033	0.649	1.06759	16
UBN1	16	4897631	4932402	0.0331	0.0209	1.70063	10
SPZ1	5	79615789	79617660	0.0331	0.0235	2.55231	5
ATP6V1H	8	54628102	54755871	0.0331	0.186	0.749012	4
BASP1	5	17216931	17276954	0.0333	0.0333	2.54212	2
C10orf2	10	102747292	102754158	0.0335	0.0236	0.53687	6
IL1RAP	3	190231839	190374986	0.0336	0.0511	0.604714	4
USP40	2	234384164	234474236	0.0336	0.377	0.83527	13
YLPM1	14	75230068	75304013	0.0337	0.0223	1.60962	7
GFAP	17	42982993	42992920	0.0338	0.0226	0.651811	7
CHGA	14	93389444	93401638	0.0338	0.0288	2.61431	4
S1PR2	19	10332108	10341948	0.0339	0.293	0.71177	4
ASB14	3	57302378	57326710	0.0341	0.0229	0.561581	7
BCL2A1	15	80253231	80263643	0.0341	0.0274	0.382893	3
PHLDB3	19	43979254	44008985	0.0341	0.687	1.12975	8
AKAP8	19	15464331	15490612	0.0342	0.025	0.503586	6
RMI2	16	11439310	11445617	0.0342	0.0265	0.542808	3
RCOR1	14	103058995	103196913	0.0342	0.0306	3.42123	2
SCLT1	4	129805151	130014764	0.0343	0.0232	1.96011	7
SLC22A3	6	160769404	160873611	0.0344	0.0256	0.605924	4
ARMC7	17	73106081	73126360	0.0344	0.0283	3.81904	2
C9orf152	9	112961845	112970413	0.0345	0.0261	2.05855	3
MAP6	11	75297962	75379479	0.0347	0.0231	0.641465	7
BACH2	6	90636246	91006627	0.0347	0.0234	1.64543	8
TMPRSS5	11	113558267	113577095	0.0347	0.026	0.525713	4
CARD16	11	104912052	104916051	0.0347	0.028	0.452033	3
COQ9	16	57481336	57495187	0.0348	0.0258	4.48169	4
TIGD2	4	90033967	90036052	0.0348	0.17	0.675029	3
VWA7	6	31733370	31745108	0.0348	0.468	1.09867	17
FAM110A	20	814339	826922	0.0349	0.0503	0.539561	3
RAB11FIP4	17	29718641	29865232	0.035	0.0231	2.2034	6
EFTUD1	15	82422560	82555104	0.0351	0.533	1.15027	6
MCM2	3	127317199	127341278	0.0352	0.747	1.07101	14
SCAMP4	19	1905372	1926012	0.0353	0.0232	1.57617	9
ZNF213	16	3185056	3192805	0.0353	0.779	1.11182	2
POLK	5	74807656	74895646	0.0354	0.0223	1.46375	11
PEMT	17	17408876	17495017	0.0354	0.026	0.481427	5
CAND1	12	67663060	67708388	0.0355	0.0303	0.316637	3
TMEM219	16	29973350	29984373	0.0355	0.0805	2.07508	2
SIGLEC10	19	51913274	51921057	0.0356	0.0603	0.563268	6
DCP1B	12	2055213	2113677	0.0357	0.0227	0.690044	8
FCHSD1	5	141018868	141030986	0.0358	0.0209	1.47994	18
MAK16	8	33342684	33358778	0.0359	0.0269	0.182684	3
PCDHB15	5	140624916	140627801	0.0359	0.106	2.23446	2
SLC2A13	12	40148822	40499661	0.0361	0.151	0.379462	2
SETD1B	12	122242637	122270562	0.0362	0.0275	4.13712	3
ZNF302	19	35168543	35177302	0.0362	0.0285	2.12548	3
METTL18	1	169761669	169764061	0.0363	0.0436	0.512221	6
RNH1	11	494511	507283	0.0364	0.0347	1.95228	8
GALNT18	11	11292420	11643561	0.0365	0.0264	0.197899	4
RYR3	15	33603176	34158303	0.0366	0.269	1.11071	42
BZRAP1-AS1	17	56402810	56431088	0.0366	0.697	0.83778	4
C11orf88	11	111385509	111407756	0.0367	0.026	2.77319	5
NKD1	16	50582240	50674771	0.0367	0.0936	1.7932	5
CEP44	4	175204827	175254531	0.0368	0.0242	1.76827	8
PXDN	2	1635658	1748291	0.0368	0.0251	0.639544	12
IL4I1	19	50392912	50432796	0.0369	0.913	1.02881	12
STIM1	11	3876932	4114440	0.037	0.0247	2.06473	7
NCOA1	2	24807345	24993570	0.037	0.425	0.826133	5
LENEP	1	154966061	154966791	0.0371	0.0353	2.70472	2
NRDE2	14	90744397	90798481	0.0373	0.0223	0.690044	15
SLC6A12	12	299242	323371	0.0373	0.0266	1.85521	6
USP25	21	17102343	17252390	0.0373	0.0267	0.603506	5
IBA57	1	228353428	228369958	0.0373	0.0501	1.75067	2
CHD1L	1	146714290	146767447	0.0375	0.0257	0.504595	5
DVL2	17	7128660	7137863	0.0377	0.0256	0.569498	6
LPAR3	1	85279085	85358896	0.0378	0.0843	1.84227	5
SLC14A2	18	42792946	43263060	0.0378	0.284	0.83527	14
PDGFRB	5	149493401	149535422	0.0379	0.0223	1.54342	18
SPIB	19	50922194	50934309	0.0379	0.0298	1.80399	3
SLC6A17	1	110693131	110744823	0.038	0.0394	2.44489	8
DEPTOR	8	120885894	121063157	0.038	0.106	1.70574	4
ANGPTL7	1	11249345	11256038	0.0381	0.025	0.579842	7
RAB4B	19	41284123	41302849	0.0382	0.0263	0.533125	5
PABPN1L	16	88929747	88933068	0.0382	0.0349	1.99971	3
CLTB	5	175819455	175843570	0.0383	0.0305	7.02869	2
LOC100505666	1	155017667	155036467	0.0385	0.0242	0.677057	15
AMHR2	12	53817638	53825318	0.0386	0.0283	0.177284	3
CHST12	7	2443194	2474216	0.0386	0.0318	5.41948	3
FKBP4	12	2904107	2914587	0.0386	0.195	0.32628	2
NIFK	2	122484520	122494503	0.0387	0.324	0.78036	3
EPAS1	2	46524540	46613842	0.0389	0.0246	1.52653	11
RFX2	19	5993174	6110664	0.0389	0.0248	0.608962	10
STAP2	19	4324039	4338847	0.0389	0.0334	0.388291	2
SVIL	10	29746276	30024730	0.0389	0.252	0.841979	28
SFMBT2	10	7200585	7453448	0.0389	0.323	1.48142	8
SUPT6H	17	26989301	27029249	0.039	0.0266	1.58566	6
CD47	3	107761940	107809935	0.0391	0.0286	0.574072	4
ZMYM2	13	20532809	20665984	0.0391	0.029	4.4371	4
ZNF22	10	45496272	45500777	0.0391	0.0362	0.364219	2
DCTN3	9	34613541	34620520	0.0391	0.0425	3.49034	2
TP73	1	3569128	3652765	0.0392	0.0323	5.81244	2
INPP4B	4	142949181	143767604	0.0392	0.097	0.41979	5
ZNF432	19	52536676	52552073	0.0392	0.152	1.4829	8
TRIM42	3	140396865	140419992	0.0394	0.245	1.23862	12
VEGFC	4	177604684	177713899	0.0395	0.0343	0.435613	4
PHYH	10	13319795	13342130	0.0396	0.0292	0.425709	4
FBXW4	10	103370420	103454743	0.0396	0.763	1.17117	5
SPATA8	15	97326678	97328845	0.0397	0.0354	2.09175	3
SLC6A4	17	28521336	28562986	0.0398	0.029	0.553773	4
NUDT5	10	12209572	12238143	0.0398	0.777	1.08134	3
HAS3	16	69139466	69152619	0.0399	0.0336	0.449779	3
PCDHGC3	5	140855568	140892544	0.0399	0.068	0.817912	19
C12orf5	12	4430358	4469190	0.04	0.079	2.32798	3
C2orf49	2	105953815	105965271	0.0401	0.0779	1.62093	4
CASP2	7	142985307	143004789	0.0402	0.039	0.443969	2
SPOCK3	4	167654535	168155741	0.0402	0.086	1.5746	4
KIAA1468	18	59854523	59974355	0.0405	0.176	1.94449	3
DVL1	1	1270657	1284492	0.0407	0.026	0.627507	10
FAHD1	16	1877224	1890203	0.0407	0.0291	1.95619	4
C6orf10	6	32260474	32339689	0.0407	0.0333	5.92986	2
EFS	14	23825608	23834842	0.0407	0.642	0.894939	10
CAPSL	5	35904397	35938881	0.0408	0.0344	2.82922	5
UGP2	2	64068097	64118696	0.0408	0.0709	3.18993	2
PKM	15	72491369	72523727	0.0409	0.55	1.3868	3
CCT3	1	156278751	156308206	0.0411	0.04	0.280832	2
CNTROB	17	7835441	7853237	0.0411	0.069	0.749012	18
C11orf94	11	45928085	45928833	0.0411	0.789	1.11071	6
GCH1	14	55308723	55369542	0.0413	0.0323	0.522046	3
EFTUD2	17	42927654	42976993	0.0413	0.0446	3.85743	2
CCDC168	13	103381716	103411422	0.0413	0.669	0.957911	30
ZNF248	10	38065453	38147012	0.0414	0.772	0.91631	5
PCDHGA12	5	140810157	140892546	0.0415	0.0786	0.824482	23
FAM187B	19	35715703	35719628	0.0416	0.0257	1.56831	12
OR9G4	11	56510303	56511287	0.0416	0.0582	0.644681	4
CAPS	19	5914192	5916222	0.0418	0.0297	0.307279	4
RASEF	9	85594499	85678043	0.0418	0.0301	0.603506	6
UBQLNL	11	5535622	5537956	0.0419	0.0253	1.40214	14
TUBGCP4	15	43663256	43699293	0.0419	0.0454	0.557106	6
GLG1	16	74481325	74641042	0.0419	0.0932	0.370093	2
OTX2	14	57267424	57277194	0.042	0.0367	2.07716	3
FREM3	4	144498560	144621828	0.042	0.596	0.910647	10
SLC6A1	3	11034419	11080935	0.0423	0.033	2.35608	3
ZNF260	19	37001588	37019248	0.0423	0.0935	3.15819	2
CRBN	3	3191316	3221401	0.0424	0.0333	1.86265	4
HK1	10	71029755	71161637	0.0424	0.0499	0.413954	3
MFSD5	12	53645369	53648190	0.0424	0.0872	1.70574	5
SLC35A4	5	139944419	139948683	0.0425	0.0311	0.499074	4
GPRC6A	6	117113247	117150220	0.0427	0.0317	0.384043	5
APH1B	15	63569748	63601325	0.0427	0.0624	1.7665	3
CTNNB1	3	41240941	41281939	0.0427	0.147	0.32628	2
EYA4	6	133562494	133853258	0.0427	0.916	1.07111	4
TNFRSF13B	17	16842397	16875402	0.0428	0.0278	1.52959	9
TNFSF14	19	6663147	6670599	0.0429	0.143	0.671662	4
ADAM15	1	155023747	155035252	0.043	0.0264	0.675029	13
NDUFV3	21	44313377	44329773	0.043	0.0282	1.71772	7
BCKDK	16	31119614	31124112	0.043	0.093	0.313486	3
MCM9	6	119134611	119256327	0.0431	0.0416	0.67032	12
C2orf73	2	54558070	54588714	0.0432	0.0297	2.43513	6
OR5AS1	11	55797894	55798869	0.0434	0.0366	0.537407	3
ZNF830	17	33288548	33290205	0.0434	0.0383	1.40635	4
USP2	11	119225924	119252436	0.0434	0.0986	0.601096	6
ZSWIM8-AS1	10	75556271	75561157	0.0435	0.0301	1.73499	5
DDX20	1	112298189	112310199	0.0435	0.0497	1.41482	10
TAF3	10	7860466	8057016	0.0436	0.0299	0.561019	7
BMP3	4	81952118	81978685	0.0436	0.125	1.29953	8
DPP10	2	115199898	116602326	0.0436	0.227	1.4362	7
CNTN5	11	98891705	100229616	0.0436	0.261	1.2789	7
SNAP47	1	227922696	227968932	0.0437	0.0281	0.593926	8
HS2ST1	1	87380334	87575681	0.0437	0.555	0.732714	3
BCL6	3	187439164	187463513	0.0441	0.0299	0.158817	5
FRMD5	15	44162958	44487492	0.0441	0.0333	2.08132	4
C11orf1	11	111749947	111754797	0.0441	0.163	4.1787	2
SLC43A1	11	57252003	57283192	0.0442	0.0298	2.52692	7
JAK2	9	4985244	5128183	0.0443	0.0324	0.593333	4
STAB1	3	52529355	52558511	0.0443	0.828	0.972486	32
TMEM252	9	71151497	71155783	0.0444	0.0309	1.87386	5
FAM71F2	7	128312319	128327926	0.0444	0.0338	0.574072	3
ASXL1	20	30946146	31027122	0.0445	0.0267	1.4319	17
TIAM1	21	32490735	32931290	0.0445	0.0274	0.718205	15
PCDHB12	5	140588290	140591698	0.0446	0.0375	0.534192	6
HEXB	5	73935847	74017113	0.0446	0.167	1.37575	8
BCL2L2-PABPN1	14	23775970	23795394	0.0448	0.0682	0.55878	2
HAUS6	9	19053134	19102940	0.0449	0.255	0.751263	6
TLR9	3	52255095	52260179	0.0449	0.362	0.777245	7
SELK	3	53919225	53925989	0.045	0.044	0.323033	2
SRSF6	20	42086503	42092244	0.045	0.0453	0.464869	2
ARSJ	4	114821439	114900878	0.0451	0.0306	0.372321	5
AP3S2	15	90373830	90437617	0.0451	0.0373	11.5883	2
ASH1L	1	155305051	155532324	0.0451	0.186	1.2141	15
SCARB2	4	77079891	77135052	0.0452	0.471	1.21167	11
AANAT	17	74449432	74466199	0.0453	0.187	0.582166	4
PDE3B	11	14665268	14893604	0.0453	0.453	0.82037	4
TAF1A	1	222731243	222763275	0.0455	0.0327	1.77891	6
WNT8B	10	102222811	102243399	0.0455	0.0385	4.85496	2
ZRANB2	1	71528973	71546972	0.0455	0.0443	0.507124	3
PIGG	4	492988	533710	0.0456	0.0278	1.57775	17
YKT6	7	44240577	44253893	0.0457	0.0324	1.56049	4
SPTLC3	20	12989626	13147411	0.0457	0.0334	0.479985	5
SPHK2	19	49122547	49133663	0.0458	0.0303	1.48142	7
RUSC1	1	155290639	155300909	0.0459	0.0327	0.480946	4
MYOD1	11	17741109	17743678	0.0459	0.0406	1.87012	2
TTLL10	1	1109285	1133313	0.0459	0.297	0.821191	14
OR6C2	12	55845997	55846936	0.046	0.0382	0.177284	2
TMBIM6	12	50135292	50158717	0.046	0.12	1.94255	2
KRT1	12	53068519	53074191	0.046	0.172	1.81666	2
POLM	7	44111660	44122139	0.0461	0.0341	1.75418	4
NEFL	8	24808468	24814383	0.0461	0.0341	5.20698	3
SDF4	1	1152287	1167447	0.0462	0.0312	1.70404	9
TNFAIP2	14	103592663	103603776	0.0462	0.033	3.06485	4
SLC52A2	8	145582216	145584948	0.0462	0.036	2.18803	4
CYB561D1	1	110036657	110043063	0.0462	0.597	1.33509	4
ATXN2	12	111890017	112037480	0.0463	0.0324	2.31868	5
MESDC2	15	81268094	81282205	0.0463	0.0337	2.59348	3
OR5L2	11	55594694	55595630	0.0463	0.0434	1.93093	2
GPR61	1	110082493	110088455	0.0463	0.0442	0.323033	2
CSAD	12	53551446	53574693	0.0463	0.463	1.18768	7
CHKB-CPT1B	22	51007289	51021428	0.0464	0.0281	1.69554	14
DHTKD1	10	12110915	12165227	0.0464	0.246	0.729789	10
GJA10	6	90604187	90605819	0.0464	0.634	1.20442	6
PPP1R12B	1	202317829	202557697	0.0467	0.0298	1.88514	11
AP3B2	15	83328032	83378660	0.0469	0.0295	1.75418	10
LOC283692	15	83316520	83361572	0.0469	0.0295	1.75418	10
ZSWIM8	10	75545381	75561556	0.0469	0.0311	1.71429	7
NAF1	4	164047859	164088073	0.047	0.261	1.5023	2
OR2A12	7	143792200	143793133	0.0471	0.0341	12.1825	3
TMEM177	2	120436742	120439694	0.0471	0.0398	3.06485	2
CENPK	5	64813592	64858995	0.0471	0.0431	2.82922	3
LGSN	6	63985855	64029882	0.0472	0.0321	2.08966	6
CMIP	16	81478774	81745367	0.0472	0.0397	2.10223	3
NLRP14	11	7041699	7092757	0.0472	0.657	1.08026	14
SLC22A12	11	64358281	64369825	0.0474	0.27	0.821191	14
TYMP	22	50964180	50968514	0.0475	0.032	1.63722	6
SYBU	8	110586404	110704020	0.0475	0.315	0.741559	6
LHFP	13	39917028	40177356	0.0476	0.0471	0.546621	2
IL12RB2	1	67773046	67862583	0.0477	0.0329	1.32976	11
BST2	19	17513747	17516457	0.0477	0.0388	0.597501	3
ADPRHL2	1	36554452	36559533	0.0477	0.0391	1.83308	3
VASP	19	46010687	46030240	0.0477	0.0728	0.400517	2
KLK3	19	51358170	51364020	0.0477	0.0742	1.71601	5
B3GNT8	19	41931263	41934635	0.0478	0.0309	2.40368	7
XPA	9	100437190	100459691	0.0478	0.0355	0.470952	4
ZBBX	3	166958076	167098085	0.0478	0.578	1.15142	9
TRMT1L	1	185087217	185126230	0.0479	0.04	0.267135	2
ELTD1	1	79355448	79472495	0.0479	0.158	0.666977	8
ZSWIM2	2	187692206	187713897	0.048	0.0314	0.511197	8
BIRC5	17	76210276	76221716	0.0481	0.0389	2.30712	4
CELA2A	1	15783222	15798586	0.0482	0.0362	1.92514	4
PDGFB	22	39619684	39640957	0.0482	0.0416	0.443082	3
USP31	16	23072727	23160591	0.0483	0.0296	0.728331	12
WBP1L	10	104503726	104576021	0.0484	0.0469	0.411478	2
PIK3CD	1	9711789	9789172	0.0487	0.0341	0.490662	4
SIRPB2	20	1455235	1472233	0.0488	0.27	1.37163	4
GBP5	1	89724633	89738544	0.0488	0.466	0.83778	9
ADPRHL1	13	114076254	114107839	0.0489	0.12	2.02587	3
REC8	14	24641233	24649463	0.049	0.0629	0.578105	2
SAP30BP	17	73663398	73704139	0.0491	0.0369	1.78604	3
LOC100132891	8	72755357	72968547	0.0491	0.0418	2.94468	3
ART1	11	3666360	3685646	0.0492	0.045	2.44734	3
PLIN2	9	19115758	19127604	0.0492	0.0477	1.88514	2
ADAMTS15	11	130318868	130346539	0.0494	0.0309	0.581584	12
AQP4	18	24432007	24445716	0.0494	0.0405	0.491644	5
LRRFIP2	3	37094116	37217851	0.0494	0.225	0.801717	11
SPATA2	20	48519928	48532080	0.0495	0.0318	0.590964	9
LOC442028	2	95534429	95613087	0.0495	0.961	1.00863	8
TEKT4	2	95537177	95542574	0.0495	0.961	1.00863	8
SLC23A1	5	138702884	138719039	0.0496	0.0427	2.80107	3
ROR2	9	94484877	94712444	0.0496	0.17	0.721805	13
GTF2H4	6	30875976	30881880	0.0496	0.481	0.582166	2
BZRAP1	17	56378587	56406152	0.0496	0.688	1.05285	22
CTSL	9	90340973	90346384	0.0498	0.105	2.71828	2
ELOVL5	6	53132195	53213977	0.0498	0.128	0.59274	4
DCAF12	9	34086380	34126771	0.05	0.0349	2.35844	5
CELF4	18	34823007	35146000	0.05	0.167	0.343009	2
RBCK1	20	388708	411610	0.05	0.472	1.23244	4
SUCLG1	2	84650646	84686586	0.0502	0.0411	2.08966	3
C16orf89	16	5094122	5116146	0.0502	0.498	1.22875	8
TPX2	20	30326903	30389603	0.0503	0.0327	1.54806	7
ZFYVE27	10	99496877	99520664	0.0503	0.0414	10.9135	2
C16orf46	16	81087101	81110872	0.0503	0.199	1.39236	7
TAF4B	18	23806408	23971650	0.0504	0.375	1.39654	7
OR6C70	12	55862983	55863922	0.0505	0.0345	1.87761	5
SLC2A6	9	136336215	136344276	0.0506	0.0365	2.117	5
ADAM7	8	24298508	24367077	0.0507	0.0316	0.66631	11
SAMHD1	20	35520226	35580246	0.0507	0.0333	0.471423	7
CDC42EP4	17	71279762	71308143	0.0508	0.0395	2.20781	2
CDCA5	11	64844926	64851615	0.0508	0.0398	2.44245	3
SLIT2	4	20255186	20622184	0.0511	0.0323	1.32578	15
MRO	18	48321489	48351754	0.0512	0.0366	2.14042	5
MMP9	20	44637546	44645200	0.0513	0.0471	2.2796	3
ZNF563	19	12428303	12444534	0.0513	0.0663	0.239309	3
KBTBD6	13	41701708	41706936	0.0513	0.0866	1.63722	3
GUCA2A	1	42628361	42630395	0.0514	0.0407	0.42021	2
CTC1	17	8128138	8151413	0.0514	0.135	1.34447	12
DTL	1	212208894	212278348	0.0515	0.0366	2.0401	5
OR2T1	1	248569295	248570405	0.0515	0.0418	2.10855	3
MUSK	9	113431050	113563278	0.0515	0.471	1.18649	12
NF2	22	29999544	30094589	0.0518	0.0604	1.8203	3
C2orf78	2	74011315	74044274	0.0518	0.797	1.06588	5
RTTN	18	67671042	67872962	0.0519	0.0313	1.37713	17
MB21D2	3	192514604	192635950	0.0519	0.0906	1.96011	3
UGDH-AS1	4	39529458	39596327	0.052	0.0438	0.431711	2
LGALS3BP	17	76967334	76976061	0.052	0.214	0.771052	9
TMEM163	2	135213329	135476571	0.0522	0.0429	10.6974	2
EXOC3L4	14	103566480	103576894	0.0524	0.0336	2.42541	10
MED8	1	43849578	43855483	0.0524	0.0388	2.97427	3
WDR5B	3	122130699	122134882	0.0525	0.0464	0.402927	4
GAA	17	78075354	78093679	0.0526	0.0343	0.678412	15
PALLD	4	169418216	169849608	0.0527	0.0339	0.605924	10
BVES	6	105544698	105585049	0.0527	0.0363	0.621885	5
MSRB2	10	23384426	23410942	0.0527	0.0371	1.56674	6
LOC101929680	2	166938040	167158293	0.0529	0.0341	0.713909	13
KCNA4	11	30031287	30038577	0.0529	0.0385	0.436486	4
GLRB	4	157997276	158093242	0.0529	0.0476	0.278037	2
ATP2A3	17	3827162	3867758	0.053	0.033	1.50833	13
HTR5AOS	7	154858778	154863267	0.053	0.162	2.04419	3
RTCB	22	32783561	32808274	0.0531	0.0525	0.625628	4
BCL3	19	45251977	45263301	0.0531	0.0585	2.7456	2
LTBP2	14	74964885	75079034	0.0532	0.344	0.865888	28
FAAH	1	46859938	46879520	0.0533	0.0923	2.4893	3
SLC25A28	10	101370274	101380221	0.0533	0.157	0.635083	2
SLC46A3	13	29274217	29293150	0.0534	0.036	0.418533	7
M1AP	2	74785009	74875465	0.0534	0.0726	1.68877	7
TRDMT1	10	17184981	17244070	0.0535	0.0464	3.6693	3
FANCE	6	35420137	35434881	0.0536	0.0393	2.21223	4
KLC2	11	66024764	66035332	0.0537	0.0478	2.14042	3
CHL1-AS1	3	405055	427478	0.0537	0.0509	0.267135	2
CTNNA3	10	67672275	69455949	0.0537	0.275	0.83778	14
MIR548AI	14	29896116	30174608	0.0537	0.37	0.711059	5
PRKD1	14	30045686	30396899	0.0537	0.37	0.711059	5
FAM92B	16	85131964	85146114	0.0538	0.0812	1.5496	3
SLC26A11	17	78194199	78227308	0.0538	0.895	0.975993	15
FBXO42	1	16576558	16678948	0.0539	0.0492	0.19205	2
UBE2C	20	44441214	44445596	0.0539	0.0539	0.50258	2
KRT74	12	52959602	52967609	0.054	0.0347	0.687977	10
TRMT1	19	13215713	13227563	0.054	0.0352	0.630653	7
ABCA7	19	1040101	1065570	0.054	0.222	0.8462	30
RTN4	2	55199326	55277734	0.0541	0.0336	1.61285	11
GPR31	6	167570359	167571319	0.0541	0.038	1.8203	5
HADHB	2	26467615	26513333	0.0541	0.0443	0.286505	3
CCDC129	7	31553684	31698334	0.0541	0.205	0.798516	14
DLAT	11	111895537	111935002	0.0542	0.0522	1.95619	2
CLN8	8	1711869	1734736	0.0543	0.0375	0.625628	8
OR4C13	11	49973942	49974971	0.0543	0.061	1.75242	3
L3HYPDH	14	59939405	59951073	0.0544	0.471	1.22875	4
AOAH	7	36552548	36764154	0.0545	0.0342	1.41058	9
EYA2	20	45523262	45817492	0.0545	0.0362	0.582166	6
OR5B21	11	58274648	58275578	0.0545	0.0365	0.642107	6
DGKE	17	54911459	54946036	0.0545	0.0409	2.26144	3
FAM65B	6	24804508	25042396	0.0545	0.147	0.802519	10
ACOX1	17	73937588	73975515	0.0546	0.0358	0.650509	8
PPP2R1B	11	111597631	111637169	0.0547	0.038	1.95619	5
OR4X1	11	48285412	48286330	0.0547	0.338	1.25609	7
EFCAB4B	12	3724493	3862366	0.0548	0.035	0.551011	10
LOC286238	9	91262093	91267075	0.055	0.0424	2.12974	4
RND1	12	49250915	49259653	0.0551	0.0433	0.583915	3
RNMT	18	13726703	13764554	0.0552	0.0388	0.584499	4
SH2B1	16	28875077	28885534	0.0552	0.0814	0.604109	4
ZNF473	19	50529211	50552031	0.0553	0.0651	1.17821	18
PRR7-AS1	5	176864889	176874945	0.0554	0.247	0.627507	3
CDC14A	1	100818022	100985833	0.0555	0.0366	1.73672	7
ALLC	2	3705785	3750260	0.0555	0.0412	0.182684	3
HSD11B2	16	67465035	67471454	0.0556	0.0492	2.01375	3
TSEN2	3	12525930	12574820	0.0556	0.454	0.716054	4
PPP1R1C	2	182818967	182996109	0.0556	0.945	0.957624	3
HEATR4	14	73945188	74025651	0.0558	0.923	1.01867	19
ABCB6	2	220074487	220083712	0.0559	0.0343	1.61931	14
ORC3	6	88299784	88377172	0.056	0.0363	1.8203	8
SLC16A7	12	59989820	60183635	0.056	0.716	0.891366	5
DLEU2	13	50556687	50699677	0.056	0.845	1.08188	4
KCNRG	13	50589389	50595058	0.056	0.845	1.08188	4
RNF17	13	25338300	25454058	0.0561	0.0359	1.45354	9
LOC100131635	3	187420153	187450203	0.0561	0.0398	0.14808	4
ARID3C	9	34621454	34628011	0.0561	0.0427	2.88637	4
CORO7	16	4404542	4466962	0.0561	0.51	0.889585	13
CABYR	18	21718919	21741564	0.0563	0.0364	1.45354	8
ZNF83	19	53115617	53193834	0.0563	0.0402	2.23446	5
CELSR1	22	46756730	46933067	0.0566	0.0314	0.802519	45
CSRNP2	12	51454987	51477454	0.0566	0.0373	1.7932	8
C15orf53	15	38988798	38992239	0.0566	0.0443	1.7402	2
CENPJ	13	25456411	25497027	0.0566	0.425	0.885148	21
COL18A1	21	46825096	46933634	0.0567	0.0331	0.758054	23
NTRK3	15	88419987	88799962	0.0567	0.0435	0.532592	6
FAM220A	7	6369039	6388590	0.0569	0.0517	0.19398	2
TCEA3	1	23707554	23751261	0.0569	0.0661	2.23446	2
EHD3	2	31456879	31491260	0.057	0.0364	1.57933	9
GPD1L	3	32148002	32210207	0.057	0.0481	2.41573	3
RNF122	8	33405271	33424646	0.057	0.0496	0.552667	3
MED9	17	17380299	17396534	0.057	0.465	0.688665	3
SLC39A11	17	70642084	71088853	0.0571	0.0442	2.71014	4
CASQ2	1	116242625	116311426	0.0574	0.0408	1.85707	4
ZNF114	19	48774653	48790863	0.0574	0.0408	0.595115	5
CADM3	1	159141376	159172932	0.0574	0.0727	0.563268	2
CADM3-AS1	1	159165774	159172212	0.0574	0.0727	0.563268	2
TUB	11	8060179	8127654	0.0576	0.0361	0.534192	9
HID1	17	72946838	72968900	0.0576	0.307	1.27762	10
RAD51D	17	33426810	33446888	0.0576	0.386	0.642107	4
PLCD1	3	38048986	38071154	0.0577	0.963	0.989654	9
TCF3	19	1609288	1652328	0.0579	0.037	0.609571	10
FHL2	2	105977282	106055230	0.0579	0.047	0.411067	4
OR10G4	11	123886281	123887217	0.0579	0.193	1.53726	3
OAS2	12	113416273	113449528	0.058	0.0399	1.53419	5
ART3	4	76932332	77033955	0.0581	0.0382	2.16842	7
ZNF765	19	53898396	53915262	0.0581	0.14	0.387515	2
LPIN3	20	39969559	39989222	0.0583	0.0338	1.38819	22
PEX19	1	160246598	160254941	0.0584	0.0428	0.613853	4
CLEC4G	19	7793842	7797057	0.0584	0.115	0.554882	2
SLCO1B1	12	21284127	21392730	0.0584	0.15	1.49033	11
ZPBP2	17	38024454	38034149	0.0584	0.22	0.604714	3
PRSS53	16	31094744	31100130	0.0585	0.0412	1.81122	6
PLA2G16	11	63341943	63381941	0.0585	0.048	0.188247	2
NMNAT3	3	139279022	139396885	0.0585	0.314	0.668312	5
LOC101929059	19	57276689	57311014	0.0585	0.331	1.34986	8
FAM71B	5	156589343	156593279	0.0585	0.947	0.986689	10
MIA-RAB4B	19	41281441	41302849	0.0587	0.0398	0.562142	6
2010-03-01	17	60778674	60885742	0.0587	0.335	0.85813	19
ARMC2	6	109169618	109295675	0.0588	0.0412	1.90218	6
ARHGDIG	16	330605	333003	0.0588	0.0561	0.521003	3
TSPAN11	12	31079837	31149537	0.0588	0.0678	1.7932	7
WIPF1	2	175424301	175547627	0.0589	0.0533	0.583915	3
PIKFYVE	2	209130990	209223475	0.059	0.803	0.965219	14
LOC102724814	14	24030305	24037284	0.0591	0.161	1.31259	12
GSAP	7	76940067	77045717	0.0592	0.0436	1.81122	8
LRRC29	16	67241041	67260901	0.0592	0.0459	0.529935	5
FCGR2B	1	161632904	161648444	0.0593	0.869	0.957911	2
TRIM72	16	31225341	31236510	0.0594	0.0465	0.364219	2
OIT3	10	74653338	74692787	0.0595	0.0389	0.435178	6
PRKCSH	19	11546077	11561782	0.0595	0.0392	0.635083	9
FAM216A	12	110906231	110928192	0.0595	0.0467	5.25931	2
KRT13	17	39657232	39661865	0.0595	0.0558	1.38265	8
RPS19	19	42363987	42375484	0.0596	0.0448	0.571781	3
VWC2	7	49813256	49952138	0.0596	0.0758	0.40333	2
FABP7	6	123100645	123105218	0.0597	0.0582	0.343009	2
CABIN1	22	24407764	24574596	0.0597	0.304	1.15835	15
ERAL1	17	27182042	27188072	0.0598	0.115	1.63068	3
STRAP	12	16035287	16056410	0.06	0.0459	0.275271	3
OBP2A	9	138437984	138441815	0.06	0.404	2.13614	2
TENM4	11	78364327	79151695	0.06	0.786	1.02932	26
CNN3	1	95362504	95392779	0.0601	0.0532	0.173774	2
FEM1B	15	68570140	68588203	0.0603	0.0437	2.07716	4
NOXA1	9	140317846	140328858	0.0603	0.047	2.15545	3
GPR113	2	26531040	26569685	0.0603	0.0904	1.31259	17
MCOLN3	1	85483764	85514223	0.0605	0.0417	0.541723	7
FLOT1	6	30695510	30710453	0.0606	0.0444	1.79679	4
MGAM	7	141695678	141806547	0.0608	0.0358	1.39236	23
MC5R	18	13825542	13826861	0.0608	0.0441	0.517368	4
GPR68	14	91698875	91720224	0.0609	0.0458	0.544983	4
PCDHGA11	5	140800536	140892546	0.0609	0.12	0.855559	31
TPCN2	11	68816349	68858072	0.061	0.0378	0.755028	10
USP3	15	63796709	63886839	0.061	0.0417	0.525713	6
CYP46A1	14	100150754	100193638	0.061	0.424	2.06473	2
TADA3	3	9821647	9834695	0.0611	0.0575	0.493121	2
ERI3	1	44686741	44820939	0.0612	0.0519	0.570068	3
ZNF469	16	88493878	88507165	0.0613	0.0383	1.50381	12
KCNS1	20	43720949	43729753	0.0613	0.0449	1.69215	4
SLC22A23	6	3269206	3456793	0.0613	0.0554	0.517368	4
UBN2	7	138916230	138992982	0.0614	0.0718	0.699772	12
KLHDC1	14	50159822	50219870	0.0615	0.0498	0.585084	4
NPM2	8	21881620	21894408	0.0616	0.38	1.38127	5
CNPPD1	2	220036618	220041702	0.0617	0.062	2.35844	2
MAP1A	15	43809805	43823818	0.0618	0.0361	0.748264	23
EQTN	9	27284653	27297137	0.0619	0.0459	3.09566	3
NRBP1	2	27651472	27665124	0.0619	0.0565	5.00281	2
CCDC33	15	74528629	74628482	0.062	0.0384	0.609571	13
VWCE	11	61025757	61062788	0.062	0.0419	1.74194	6
THUMPD3	3	9404716	9428475	0.062	0.137	1.43907	8
HIST1H2AK	6	27805657	27806117	0.0621	0.051	9.77668	2
TNFSF11	13	43136871	43182149	0.0621	0.214	1.38265	3
ZRANB2-AS1	1	71512188	71532865	0.0621	0.572	0.840297	3
INTS1	7	1509912	1544018	0.0622	0.0374	1.4829	16
AAED1	9	99403532	99417599	0.0622	0.423	0.856415	6
ADCY1	7	45613738	45762714	0.0623	0.0492	0.447983	4
RINT1	7	105172531	105208124	0.0623	0.723	0.94535	10
HDAC7	12	48176506	48213763	0.0626	0.0401	1.49631	9
FNDC3A	13	49550047	49783915	0.0626	0.0451	2.57024	4
MANSC1	12	12482217	12503169	0.0626	0.0489	0.603506	3
FOXO1	13	41129800	41240734	0.0627	0.0722	1.84227	3
PPP1R3A	7	113516881	113559082	0.0627	0.699	0.930531	16
CORO2A	9	100883256	100954956	0.0628	0.767	0.93763	13
MELK	9	36572858	36677680	0.0629	0.0435	1.80399	5
WSB2	12	118470496	118499979	0.0629	0.056	5.58453	2
SRSF8	11	94800040	94804387	0.063	0.061	0.450229	2
TTLL12	22	43562627	43583137	0.063	0.11	1.33376	11
SLC39A4	8	145637797	145642279	0.063	0.81	0.9518	12
CALN1	7	71244475	71877360	0.0631	0.0464	2.4327	3
SLC7A5	16	87863628	87903100	0.0632	0.0444	2.45224	4
GNA12	7	2767740	2883959	0.0633	0.57	1.51135	2
PTPRG	3	61547242	62280573	0.0634	0.0378	1.30735	16
CSMD1	8	2792874	4852328	0.0634	0.511	1.06855	38
RNF208	9	140114698	140115775	0.0634	0.921	1.02963	3
MATN3	2	20191812	20212455	0.0636	0.0435	2.46699	5
ZNF280A	22	22868060	22874624	0.0636	0.102	1.66363	5
TRPV1	17	3468739	3512705	0.0636	0.357	1.15604	16
CORO7-PAM16	16	4390251	4466962	0.0636	0.36	0.855559	15
SCYL3	1	169822214	169863100	0.0637	0.0425	0.642107	6
NAAA	4	76831807	76862166	0.0637	0.0431	0.635718	8
FAM84A	2	14772809	14780168	0.0637	0.0579	0.329559	2
UBE3B	12	109915427	109974510	0.0637	0.141	1.5174	8
USP47	11	11862969	11980872	0.0637	0.272	0.644681	4
YTHDF2	1	29063132	29096287	0.0637	0.274	0.689354	2
KAZALD1	10	102820998	102825351	0.0638	0.0457	2.44489	4
LYG1	2	99900700	99917639	0.0638	0.0483	0.438673	3
PTPLA	10	17631957	17659373	0.0639	0.0467	1.97388	4
PTGIS	20	48120410	48184707	0.064	0.038	1.34986	18
DEFB115	20	29845466	29847435	0.064	0.288	0.671662	3
SLC5A11	16	24857183	24922949	0.064	0.326	1.28917	9
C3orf18	3	50595455	50608458	0.0642	0.0624	0.346456	2
YARS	1	33240839	33283633	0.0642	0.114	0.517368	2
FARS2	6	5261583	5771816	0.0643	0.0433	2.57281	5
OR5C1	9	125551211	125552174	0.0643	0.648	1.09264	9
UNK	17	73780919	73821886	0.0644	0.0648	1.91171	2
TBC1D13	9	131549485	131572711	0.0644	0.1	1.84596	3
OAT	10	126085871	126107545	0.0645	0.0445	2.55998	5
GPATCH3	1	27216978	27226962	0.0645	0.0526	0.530466	8
GPC1	2	241375114	241407495	0.0645	0.32	1.26112	10
ZNF354B	5	178286953	178311424	0.0647	0.0426	0.64275	6
DNAJB8	3	128181274	128186091	0.0647	0.0693	1.99771	5
ILDR2	1	166882440	166944561	0.0649	0.0491	3.09566	3
VMO1	17	4688579	4689729	0.0649	0.0514	0.533658	3
NDST3	4	118955499	119179789	0.0649	0.585	0.817912	6
IL12RB1	19	18169804	18209626	0.065	0.234	1.25232	10
DDRGK1	20	3171011	3185295	0.0651	0.0526	0.19205	2
ARL11	13	50202434	50208008	0.0651	0.0926	0.357007	2
MYBPC2	19	50936159	50969583	0.0651	0.264	0.818731	18
TRH	3	129693235	129696781	0.0652	0.0424	1.91554	8
OR4K17	14	20585565	20586597	0.0652	0.0514	0.170333	2
BICD1	12	32260184	32531141	0.0653	0.0456	0.510176	7
PSAP	10	73576054	73611082	0.0653	0.14	1.35391	9
GALNT13	2	154728425	155310489	0.0654	0.0455	0.431711	4
STK36	2	219536748	219567440	0.0655	0.0398	0.727603	16
DSN1	20	35380193	35402230	0.0655	0.0448	0.661001	6
AP5B1	11	65541368	65548062	0.0655	0.0451	0.630022	5
TSNARE1	8	143293440	143484610	0.0655	0.113	0.624378	10
FCRL2	1	157715522	157746922	0.0656	0.046	0.684546	4
PRODH2	19	36290891	36304201	0.0657	0.0501	1.78961	3
SLC27A2	15	50474392	50528589	0.0657	0.0534	0.533125	4
PYROXD1	12	21590537	21624182	0.0657	0.0623	0.426135	2
PMFBP1	16	72152995	72206349	0.0657	0.73	0.948854	14
OR4B1	11	48238361	48239291	0.0658	0.804	1.05993	11
CD320	19	8367010	8373240	0.0659	0.0461	0.580422	5
OPN3	1	241756451	241803701	0.066	0.041	1.72461	11
APOA5	11	116660085	116663136	0.066	0.0443	1.75418	6
GDF9	5	132196873	132202576	0.0661	0.0465	1.71429	6
DDX6	11	118618472	118661972	0.0661	0.0525	0.544983	2
C19orf35	19	2274630	2282181	0.0661	0.055	3.09566	3
CEP112	17	63631657	64188212	0.0661	0.788	1.06801	9
GRPEL1	4	7061779	7069800	0.0662	0.0518	0.416862	3
SYTL3	6	159071045	159185908	0.0662	0.261	0.751263	6
OR10K1	1	158435351	158436293	0.0662	0.601	0.845354	6
LYRM1	16	20911556	20936328	0.0663	0.0495	2.10855	4
DNAH1	3	52350334	52434513	0.0663	0.201	1.12412	40
LRIT1	10	85991275	86001217	0.0663	0.244	0.703984	11
GGA2	16	23474862	23521815	0.0665	0.0438	1.76121	6
DCLRE1A	10	115594482	115614163	0.0666	0.0986	0.755784	12
WDR70	5	37379411	37752774	0.0666	0.525	1.28788	3
ADCY8	8	131792546	132052835	0.0668	0.0448	0.512221	7
SCG5	15	32933869	32989298	0.0668	0.317	0.552667	3
WDFY2	13	52158483	52336171	0.0669	0.0505	2.30021	3
NAT6	3	50333832	50336852	0.0669	0.144	0.292293	2
CIDEA	18	12254317	12277594	0.0671	0.059	0.608353	2
RXFP4	1	155911479	155912625	0.0671	0.133	0.725423	11
OTUD7B	1	149912228	149982686	0.0672	0.0461	1.46815	5
TMPRSS4	11	117947726	117990556	0.0672	0.0465	0.567792	5
ELK3	12	96588206	96661606	0.0672	0.152	1.72116	4
DNAH2	17	7623038	7737058	0.0672	0.445	0.937911	44
DBR1	3	137879829	137893791	0.0673	0.23	0.777245	9
MYH15	3	108099215	108248169	0.0674	0.0394	1.33776	24
MYCT1	6	153019029	153045715	0.0674	0.0582	0.634448	5
FAM124B	2	225243414	225266711	0.0674	0.222	0.360595	2
DNAJC15	13	43597361	43683306	0.0675	0.127	1.59999	4
GATAD2A	19	19496641	19619741	0.0676	0.0482	1.87949	4
SMCO3	12	14957583	14967116	0.0677	0.0491	0.493121	4
SLA2	20	35240923	35274619	0.0677	0.0499	1.57145	4
BAALC	8	104152920	104242533	0.068	0.0598	5.41948	2
BLZF1	1	169337193	169365780	0.068	0.415	0.807348	4
UPK1B	3	118892424	118924000	0.0681	0.044	2.04214	7
LYZL2	10	30900707	30918647	0.0682	0.0661	0.32628	2
PCDHGB3	5	140749961	140892546	0.0682	0.984	1.00121	83
HTR2B	2	231972949	231989824	0.0683	0.0444	1.48142	8
PDE7A	8	66626568	66753969	0.0683	0.118	0.687289	4
ZNF518B	4	10441503	10459032	0.0683	0.44	1.14912	15
ISL2	15	76629146	76634816	0.0684	0.0557	9.29987	2
TNFAIP3	6	138188324	138204451	0.0684	0.111	0.764143	11
GPX3	5	150399998	150408554	0.0685	0.0513	2.16193	3
FHAD1	1	15573767	15724622	0.0686	0.0446	1.36206	10
AP3M2	8	42010463	42028701	0.0686	0.0585	1.75593	3
RNF214	11	117103340	117156404	0.0687	0.103	2.37501	2
PCNT	21	47744035	47865682	0.0688	0.0385	1.20081	54
PRH1-PRR4	12	10998447	11324224	0.0688	0.0398	0.745276	26
CYLC2	9	105757592	105780770	0.0688	0.0484	1.58725	8
KDELC1	13	103436630	103451404	0.0688	0.0521	0.501075	3
CSGALNACT2	10	43633892	43680754	0.0688	0.212	1.56831	4
ZNF134	19	58125829	58133636	0.0688	0.778	1.06471	6
IDE	10	94211440	94333852	0.0689	0.0515	1.91938	4
REXO4	9	136271181	136283292	0.0689	0.0926	0.691425	5
RBAK	7	5085451	5109119	0.0689	0.2	1.43333	8
TMEM102	17	7338761	7340998	0.0693	0.0548	2.46946	2
HEMK1	3	50606908	50622421	0.0694	0.0484	1.71429	5
LIPF	10	90424145	90438572	0.0694	0.0545	3.45561	2
AP1G2	14	24028771	24037045	0.0694	0.217	1.26112	13
KRT10	17	38974368	38978863	0.0694	0.432	1.26617	2
MGME1	20	17949761	17971762	0.0697	0.383	0.689354	2
DAOA	13	106118215	106143383	0.0697	0.425	1.73672	3
DAOA-AS1	13	106111405	106158030	0.0697	0.425	1.73672	3
GAS2L1	22	29702984	29708778	0.0698	0.0595	3.85743	2
HYAL3	3	50330258	50336899	0.0698	0.165	0.746022	11
WTAP	6	160148029	160177352	0.0698	0.379	0.763379	4
OR5D14	11	55563031	55563976	0.0701	0.0484	1.63722	6
HTR5A	7	154862033	154879102	0.0701	0.24	1.73499	4
PODXL2	3	127348001	127391653	0.0702	0.779	0.936505	7
CHKB	22	51017386	51021428	0.0703	0.0516	2.37738	4
OGFR	20	61436176	61445352	0.0707	0.0566	3.38719	4
NUP205	7	135242661	135333499	0.0707	0.473	0.876341	13
POP1	8	99129520	99172069	0.0708	0.0431	1.40074	14
TOM1	22	35695267	35743987	0.0708	0.0529	0.566658	4
SRP19	5	112196884	112228776	0.0708	0.0567	3.9749	2
CREB3L2	7	137559724	137686847	0.0708	0.0854	1.81484	6
VEGFB	11	64002055	64006736	0.0709	0.0544	2.05649	3
PTTG2	4	37962055	37962631	0.0709	0.576	0.8462	4
IMPACT	18	22006608	22033494	0.071	0.0667	0.567792	3
RNF169	11	74459912	74553458	0.071	0.129	1.56361	5
ZNF485	10	44101854	44113352	0.0711	0.0522	0.626254	4
HEATR5B	2	37208152	37311485	0.0712	0.0482	1.85151	8
CCAR1	10	70480900	70552134	0.0712	0.0578	4.95303	2
CEACAM8	19	43084394	43099082	0.0714	0.288	1.35527	5
LIG3	17	33307516	33332088	0.0714	0.381	0.794534	8
AP4B1	1	114437370	114447741	0.0714	0.66	1.16649	7
SLX4	16	3631183	3661585	0.0714	0.688	1.04865	33
DRD3	3	113847498	113918254	0.0716	0.0782	0.506617	3
PANX2	22	50609159	50618724	0.0717	0.805	0.939977	3
HEBP2	6	138725335	138734582	0.0718	0.0488	1.6258	6
MIR205HG	1	209602167	209605892	0.0718	0.0547	0.17552	3
TRNT1	3	3168599	3190706	0.072	0.0516	1.56518	4
SIAH3	13	46354415	46425846	0.072	0.0588	9.02501	2
RMND5B	5	177557961	177575571	0.0721	0.0482	0.646618	7
TRIM38	6	25962916	25987557	0.0721	0.407	0.789781	4
CAMKMT	2	44589042	44999731	0.0722	0.0546	0.488215	3
TCEB3B	18	44558942	44561988	0.0722	0.0644	0.18452	2
TTC7B	14	91006931	91282761	0.0722	0.837	1.03873	10
HOXB1	17	46606806	46608272	0.0723	0.243	0.377192	2
C12orf60	12	14956505	14976791	0.0726	0.0485	0.537944	6
PIM1	6	37137921	37143204	0.0726	0.111	0.509666	2
UTP11L	1	38478383	38490497	0.0726	0.124	1.52653	3
TRAF2	9	139780964	139821067	0.0726	0.127	0.65116	4
ANKRD66	6	46714653	46726954	0.0727	0.0508	1.51892	5
C18orf8	18	21083433	21111771	0.0727	0.0566	0.616313	4
RNF113B	13	98828038	98829521	0.0727	0.057	1.89269	3
CXCR5	11	118754474	118766980	0.0727	0.0584	0.580422	4
CSHL1	17	61986964	61988618	0.0727	0.41	2.11912	2
CHI3L1	1	203148058	203155922	0.0727	0.767	1.07251	8
RNF133	7	122337765	122339208	0.0728	0.0501	0.597501	6
FAM26F	6	116782532	116784934	0.0728	0.0677	1.74543	4
TIGIT	3	114012832	114029135	0.0728	0.16	1.52959	5
OAS1	12	113344738	113357712	0.0729	0.0533	1.78961	6
FBXO11	2	48034058	48132932	0.0729	0.144	0.485294	2
PCDHGA6	5	140753650	140892546	0.0729	0.722	0.978534	73
CHRAC1	8	141521396	141527252	0.073	0.0573	2.07508	3
MAPK1IP1L	14	55518361	55536912	0.0731	0.0588	2.30021	2
CHUK	10	101948123	101989344	0.0731	0.0866	0.57695	2
FADS6	17	72873441	72889909	0.0733	0.0544	1.56674	4
C3orf22	3	126268518	126277758	0.0733	0.0647	5.25931	2
CTSZ	20	57570241	57582309	0.0733	0.331	1.43764	4
EMILIN2	18	2847027	2914090	0.0734	0.0501	1.40214	11
KLHDC7B	22	50986461	50989452	0.0737	0.0612	1.74194	3
NAA35	9	88556056	88637217	0.0738	0.0976	0.655734	5
PPP3CC	8	22298482	22398657	0.0739	0.064	0.512221	5
SCN9A	2	167051696	167232497	0.074	0.0454	0.749012	15
ADRBK2	22	25960860	26125258	0.074	0.164	1.5023	7
FGGY	1	59762624	60228402	0.0741	0.0482	1.4829	9
NQO2	6	3000049	3020110	0.0741	0.0735	3.15819	3
ZFPM1	16	88520013	88601574	0.0741	0.593	0.847894	4
TANGO6	16	68877508	69119085	0.0742	0.192	0.760332	10
IL1F10	2	113825546	113833427	0.0744	0.0734	2.66979	2
PI4KA	22	21061978	21213100	0.0745	0.0479	0.596903	8
GPI	19	34855644	34893318	0.0745	0.0525	0.170333	4
CYP4A22	1	47603106	47614526	0.0745	0.0696	0.261846	2
PCDHGB7	5	140797213	140892548	0.0745	0.127	0.863294	35
DPEP2	16	68021292	68033421	0.0745	0.193	1.34044	7
LSR	19	35739558	35758867	0.0746	0.0895	2.21666	5
IQGAP3	1	156495196	156542396	0.0747	0.0447	1.39515	22
DIS3	13	73329539	73356266	0.0747	0.0461	1.50531	14
GPR108	19	6729924	6737633	0.0747	0.0486	0.66631	7
DOK1	2	74776146	74784678	0.0748	0.0517	0.500074	5
AVPI1	10	99437180	99447015	0.0748	0.0585	16.281	2
GABBR1	6	29570004	29600962	0.0748	0.93	0.966282	4
ZNF154	19	58207642	58220579	0.0749	0.115	1.38265	6
IRAK2	3	10206562	10285427	0.0749	0.145	0.661001	7
MIR548W	17	60798857	61268734	0.0749	0.188	0.822835	20
LIPG	18	47088426	47119278	0.0749	0.356	1.25986	10
NUDT22	11	63993729	63997488	0.0749	0.516	1.19483	4
ARHGAP10	4	148653452	148993927	0.075	0.0468	0.605319	11
DLG4	17	7093209	7123369	0.075	0.0634	0.447535	2
MRPL46	15	89002708	89010633	0.075	0.525	1.6258	3
NTS	12	86268072	86276770	0.0751	0.057	1.60801	3
CCDC148-AS1	2	159023161	159092681	0.0752	0.509	1.84412	3
VCAN	5	82767492	82878122	0.0753	0.0438	1.23491	33
OR6C68	12	55886161	55887100	0.0754	0.0562	2.01174	4
PARP16	15	65550436	65579018	0.0755	0.158	1.61931	4
MEIOB	16	1883983	1922179	0.0755	0.776	1.16183	2
TMX3	18	66340924	66382353	0.0756	0.0603	3.9749	2
IL17B	5	148753829	148758838	0.0756	0.0913	0.357007	3
ELOVL7	5	60047615	60140101	0.0758	0.0684	2.17494	3
TSPAN12	7	120427373	120498177	0.0759	0.0712	1.62743	2
FMN1	15	33057744	33486934	0.076	0.0465	1.39097	18
ZNF572	8	125985538	125991630	0.0762	0.107	0.64275	6
NMRAL1	16	4511694	4524896	0.0763	0.0584	1.69893	4
PITX1	5	134363423	134369964	0.0763	0.0604	0.45612	2
BTBD7	14	93703895	93799438	0.0764	0.0946	1.73672	7
FAR2	12	29301935	29488549	0.0765	0.249	0.742301	5
PRND	20	4702499	4709108	0.0767	0.141	2.18365	2
WDR18	19	984327	994569	0.0767	0.338	2.10223	2
COX16	14	70791797	70826448	0.077	0.0603	0.343009	2
CCDC185	1	223566714	223568812	0.077	0.0662	0.588017	2
MARS	12	57881735	57910438	0.0771	0.0516	0.644681	6
RNASE1	14	21269514	21271036	0.0772	0.0603	0.615697	3
LOC727924	15	22278031	22371088	0.0772	0.0615	1.68203	4
OR4M2	15	22368477	22369561	0.0772	0.0615	1.68203	4
KRTAP13-4	21	31802593	31803076	0.0773	0.059	2.20119	3
COX4I2	20	30225690	30232800	0.0773	0.41	0.655734	4
SPARC	5	151040656	151066615	0.0774	0.0596	1.54496	3
PRKAR1B	7	588833	767313	0.0775	0.0682	0.490662	4
OR52M1	11	4566420	4567374	0.0776	0.0504	1.6405	11
PCDHGA4	5	140734591	140892546	0.0779	0.618	1.02809	99
UGT3A2	5	36035118	36067023	0.078	0.574	0.81955	6
PAPPA	9	118916070	119164600	0.0781	0.0466	1.56049	19
KLHL10	17	39994042	40004599	0.0781	0.0619	7.09933	2
SMIM21	18	73121826	73139589	0.0783	0.0713	0.343009	2
KIF20A	5	137514416	137523404	0.0785	0.0571	0.628764	5
CEMP1	16	2580035	2581409	0.0785	0.199	1.58091	2
TMEM42	3	44903407	44907154	0.0786	0.0595	1.67364	3
CENPC	4	68337988	68411256	0.0787	0.0529	1.82394	6
TP53	17	7571719	7590868	0.0787	0.0636	2.01778	3
PCGF3	4	699572	764427	0.0787	0.0765	2.09594	2
UFC1	1	161123533	161128646	0.0789	0.062	0.376062	3
AP4S1	14	31494311	31565656	0.0789	0.0656	0.555437	3
RASA3	13	114747193	114898095	0.079	0.0506	0.590964	10
RGS9	17	63133455	63223821	0.079	0.0515	1.58883	7
ST3GAL5	2	86066270	86116157	0.079	0.224	3.38719	2
ALPI	2	233320832	233324742	0.0791	0.0508	2.15761	7
PCDHB10	5	140571951	140575213	0.0791	0.0508	1.47256	9
PCDHGA5	5	140743897	140892546	0.0791	0.736	1.01939	90
RFX1	19	14072341	14117134	0.0791	0.748	0.904837	9
MRPL16	11	59573607	59578345	0.0792	0.0587	2.07093	3
ZP2	16	21208772	21225831	0.0792	0.0609	0.623754	4
STK32A	5	146614578	146767418	0.0792	0.066	0.455664	3
CTNS	17	3539761	3566397	0.0792	0.423	0.807348	12
CD180	5	66478103	66492617	0.0793	0.0528	1.73846	7
FRAS1	4	78978723	79465423	0.0795	0.0444	1.13769	61
CHST5	16	75562427	75569068	0.0796	0.0542	2.3893	5
OXER1	2	42989638	42991401	0.0797	0.168	1.50381	6
SNX18	5	53813588	53842416	0.0799	0.0566	0.442639	5
PLA2G2F	1	20465822	20476879	0.0799	0.0852	0.586842	5
CST8	20	23471737	23476655	0.08	0.0514	1.67197	9
MIR548F3	7	147592370	147797648	0.08	0.0547	1.77358	6
MGA	15	41952609	42062141	0.08	0.0796	1.26871	16
C16orf96	16	4606490	4650318	0.08	0.182	0.677734	4
ABCB10	1	229652328	229694442	0.0801	0.0564	1.48142	6
THAP9	4	83821836	83841284	0.0801	0.0632	0.747516	9
UNC119B	12	121148237	121161443	0.0801	0.0763	0.298197	2
DNAJC1	10	22045476	22292650	0.0802	0.0596	0.398519	3
YARS2	12	32899477	32908887	0.0802	0.0664	1.67197	3
TMEM141	9	139685776	139687769	0.0802	0.206	0.425283	2
OR10A2	11	6890985	6891897	0.0804	0.0788	2.09594	2
CD86	3	121774208	121839988	0.0805	0.33	1.67029	3
TMEM99	17	38975343	38992526	0.0806	0.695	0.909282	4
SKIV2L	6	31926580	31937532	0.0807	0.0518	0.626254	9
NR2C2	3	14989090	15090786	0.0808	0.176	1.41482	3
HERC6	4	89299890	89364249	0.0809	0.0505	1.69384	10
CD14	5	140011312	140013286	0.0809	0.0684	0.155673	2
WISP2	20	43343884	43356452	0.081	0.0618	2.09175	4
RBAK-RBAKDN	7	5085451	5112854	0.081	0.33	1.29305	9
TRAPPC11	4	184580419	184634747	0.0811	0.05	0.715338	14
MIR548AA1	1	100154610	100178513	0.0811	0.366	1.3607	5
MIR548D1	1	100154610	100178513	0.0811	0.366	1.3607	5
LRMP	12	25205180	25261269	0.0812	0.0605	0.581584	6
CCDC6	10	61548505	61666414	0.0813	0.665	0.885148	2
PIGS	17	26880405	26898887	0.0814	0.393	1.44918	7
PIH1D1	19	49949549	49955115	0.0816	0.0634	2.28874	3
XIRP1	3	39224705	39234085	0.0816	0.776	0.975212	39
KAT6A	8	41786996	41909505	0.0817	0.401	0.836106	10
KHK	2	27309610	27323619	0.0817	0.676	0.901225	9
TMEM130	7	98444110	98467673	0.0819	0.053	0.585669	8
INPP1	2	191208195	191236391	0.0819	0.0738	2.08966	2
SRPR	11	126132813	126138877	0.0819	0.876	0.969185	7
EFCAB7	1	63989012	64038364	0.082	0.0584	0.569498	5
L1TD1	1	62660473	62678001	0.082	0.118	0.591555	4
PDE7B	6	136172833	136516709	0.0821	0.0656	1.46815	7
MKNK1-AS1	1	47004367	47035927	0.0822	0.0624	1.86825	3
EVX2	2	176944834	176948690	0.0823	0.0685	0.394554	2
OR3A1	17	3194928	3195876	0.0823	0.0752	0.254107	2
SLC36A3	5	150655925	150683334	0.0824	0.975	1.00785	4
EMR1	19	6887559	6940464	0.0825	0.0521	0.739338	14
DOCK3	3	50712671	51421629	0.0825	0.108	1.24483	12
CCDC137	17	79633760	79640936	0.0826	0.0615	0.280832	5
WDHD1	14	55405655	55493819	0.0827	0.122	1.4978	10
UACA	15	70946892	71055850	0.0827	0.61	1.11628	16
PPHLN1	12	42719946	42842422	0.0828	0.0601	0.613239	5
GCLC	6	53362139	53409927	0.0829	0.311	1.91746	4
BPIFB1	20	31870940	31897684	0.083	0.0535	1.26998	16
NTHL1	16	2089815	2097867	0.083	0.0573	0.379842	4
NELFE	6	31919863	31926864	0.083	0.065	3.70617	2
TACC1	8	38585703	38710546	0.0831	0.0584	1.60641	9
MPDZ	9	13105702	13279563	0.0831	0.75	1.04144	20
PELI1	2	64319785	64371605	0.0832	0.191	0.525713	2
IVL	1	152881038	152884362	0.0832	0.338	1.25609	11
IST1	16	71928310	71964540	0.0835	0.0569	0.633814	6
ANO9	11	417929	442011	0.0835	0.0589	1.30735	12
HPSE	4	84213613	84256306	0.0835	0.149	0.718205	5
HOXD3	2	177028804	177037826	0.0836	0.0639	0.18452	3
ZNF709	19	12571997	12595632	0.0837	0.0664	3.32012	2
ITGB1	10	33189245	33247293	0.0837	0.156	2.0668	5
FRMD3	9	85857904	86153348	0.0837	0.298	1.27762	5
NAP1L4	11	2965659	3013607	0.0839	0.208	1.58725	2
EPB41L5	2	120770603	120936697	0.084	0.0569	0.662987	8
TLR5	1	223282747	223316624	0.084	0.0641	2.12548	4
PRRX2	9	132427919	132484951	0.0842	0.0599	0.369354	4
ACADSB	10	124768428	124817806	0.0843	0.0562	1.64378	7
KATNAL2	18	44526786	44628614	0.0844	0.118	0.701875	11
THYN1	11	134118172	134123260	0.0844	0.334	0.551563	3
TNPO1	5	72112417	72210215	0.0845	0.222	0.449779	2
DHX38	16	72127614	72146811	0.0845	0.561	1.13315	9
PLAUR	19	44150246	44174498	0.0846	0.056	1.49182	8
C10orf99	10	85933553	85945050	0.0847	0.0683	0.339596	2
RNF38	9	36336398	36401195	0.0847	0.0729	2.49927	2
STARD4	5	110834021	110848157	0.0847	0.0899	1.74194	2
PCDHGA10	5	140792742	140892546	0.0847	0.123	0.866754	38
NT5E	6	86159301	86205509	0.0847	0.15	1.89648	4
TTC19	17	15902693	15932723	0.0847	0.161	1.5496	3
MFSD6L	17	8700427	8702667	0.0847	0.504	1.20563	14
KBTBD3	11	105921824	105948465	0.0847	0.964	0.979611	5
QRFPR	4	122249796	122302181	0.0848	0.323	1.70574	4
ASPG	14	104552022	104579046	0.0849	0.0592	1.5388	6
RPAP2	1	92764521	92853732	0.0849	0.0702	1.6405	3
ZNF805	19	57752052	57774106	0.0849	0.124	1.64378	2
PML	15	74287013	74340155	0.0851	0.0781	1.34447	20
TXLNB	6	139561198	139613208	0.0853	0.0547	0.685231	9
FAM198A	3	43020758	43099207	0.0853	0.0723	2.19022	3
WDR25	14	100842754	100996640	0.0853	0.212	0.69281	8
MLC1	22	50497819	50524358	0.0854	0.0568	0.560459	7
METAP2	12	95867821	95909613	0.0854	0.0749	5.05309	2
SLC5A9	1	48688356	48714316	0.0855	0.951	0.980983	12
ARID5A	2	97202463	97218371	0.0856	0.0614	1.70745	5
ZNF793	19	37997840	38034239	0.0857	0.0564	1.52959	7
SEMA6A	5	115779250	115910551	0.086	0.0681	1.4434	8
ABCG1	21	43619798	43717354	0.086	0.136	2.32565	4
HSF1	8	145515269	145538385	0.0861	0.0777	2.82922	2
PUM2	2	20448452	20550611	0.0862	0.179	1.68035	3
LYPD6B	2	149894980	150071772	0.0864	0.0657	0.376439	2
NPTXR	22	39214455	39240017	0.0864	0.201	1.72461	2
TCHP	12	110338078	110355874	0.0866	0.0636	0.516335	4
SPINT1	15	41136245	41149853	0.0867	0.0538	1.54188	12
TARS2	1	150459839	150480085	0.0867	0.0586	0.617547	8
FAM49A	2	16730729	16847134	0.0868	0.0686	0.353455	2
VN1R4	19	53770012	53770918	0.0868	0.232	0.578105	3
CSGALNACT1	8	19261671	19540261	0.0868	0.506	1.11293	14
PCDHGB2	5	140739702	140892546	0.0868	0.656	1.02542	93
STOX1	10	70587293	70655209	0.0869	0.679	1.10109	12
PANK3	5	167982627	168006614	0.087	0.119	1.77004	2
LPIN2	18	2916991	3011945	0.0871	0.0526	0.734915	12
OR6C4	12	55945010	55945940	0.0871	0.0583	0.502078	8
MTTP	4	100485239	100545154	0.0871	0.0615	0.524138	7
MS4A15	11	60524339	60544204	0.0871	0.293	0.762616	5
ZNF534	19	52934666	52955192	0.0871	0.563	0.851292	5
SIGLEC12	19	51994480	52005043	0.0872	0.0873	1.66529	4
ASNSD1	2	190526124	190535557	0.0873	0.0577	1.73325	7
MRPL23	11	1968501	1977839	0.0873	0.084	2.40849	2
VWDE	7	12370508	12443852	0.0874	0.225	0.867621	18
IL31RA	5	55147206	55218682	0.0877	0.0544	1.76473	11
TMIGD2	19	4292224	4302428	0.0877	0.227	1.48884	6
PLA2G4E	15	42273779	42342901	0.0877	0.424	0.863294	11
CHERP	19	16628699	16653263	0.0877	0.657	1.24732	2
ENG	9	130577290	130617052	0.0878	0.0579	1.38265	7
IPO5	13	98605928	98676550	0.0878	0.156	1.4319	8
OSCP1	1	36883506	36916086	0.0878	0.167	0.524138	5
LRP3	19	33685598	33699773	0.0879	0.0555	0.584499	10
OARD1	6	41034530	41040188	0.0879	0.476	1.16416	3
EGR3	8	22545173	22550815	0.088	0.161	2.34199	2
KRT7	12	52626953	52642709	0.0881	0.117	1.60801	3
C19orf25	19	1473199	1479228	0.0881	0.156	0.495593	2
PCP2	19	7696500	7698634	0.0881	0.377	1.97783	3
MUS81	11	65627871	65633914	0.0881	0.664	1.12524	5
IKZF4	12	56414688	56432219	0.0882	0.0594	1.46228	6
ATP6V1B2	8	20054703	20079207	0.0882	0.0763	0.38251	2
ZNF713	7	55980330	56008433	0.0882	0.119	1.55426	3
C20orf26	20	20033157	20341346	0.0882	0.346	0.878095	26
SFXN2	10	104474297	104498946	0.0882	0.351	1.20322	8
ACAP2	3	194995464	195163817	0.0882	0.529	0.792154	5
SETD4	21	37406838	37433116	0.0884	0.0646	5.41948	3
RSAD2	2	7017795	7038363	0.0884	0.538	1.24359	6
DRD4	11	637304	640705	0.0884	0.765	0.850441	3
CDK5R1	17	30814104	30818271	0.0885	0.0804	1.63886	2
ZDHHC23	3	113666747	113681827	0.0886	0.0631	1.6603	7
C1QTNF6	22	37576205	37584330	0.0886	0.955	1.02081	3
ZNF493	19	21579920	21610296	0.0888	0.11	0.514274	2
RNASE10	14	20978630	20979281	0.089	0.0657	2.56767	4
KIAA1549L	11	33563876	33695646	0.089	0.0944	1.22875	22
KANK4	1	62701836	62785083	0.0891	0.0933	1.26871	16
ORC6	16	46723557	46732306	0.0891	0.269	0.699772	3
MOGS	2	74688183	74692537	0.0891	0.304	1.22385	6
LAT2	7	73624086	73644164	0.0891	0.985	1.00492	5
SV2C	5	75379304	75621416	0.0892	0.0581	0.619402	7
OLFML1	11	7506599	7532606	0.0892	0.176	1.68708	5
PPARGC1A	4	23793643	23891700	0.0893	0.0566	0.652464	12
KSR1	17	25799035	25950718	0.0895	0.0684	1.77713	4
MKL1	22	40806284	41032723	0.0896	0.0528	0.740818	16
SLC11A1	2	219246751	219261617	0.0898	0.839	0.955137	14
C19orf54	19	41246760	41255828	0.0899	0.0668	2.03603	3
IRAK1BP1	6	79577260	79610683	0.0901	0.32	1.33776	5
RPS6KA4	11	64126624	64139687	0.0901	0.347	1.2789	5
ZNF592	15	85291817	85349663	0.0902	0.0593	0.721084	8
GIPR	19	46171501	46185717	0.0902	0.0665	0.61693	7
PLEK2	14	67853699	67878828	0.0903	0.0708	0.468134	3
FBXO25	8	356807	419875	0.0905	0.0783	1.71258	3
ANAPC10	4	145915726	146019693	0.0905	0.387	1.35527	3
QSER1	11	32914723	33001814	0.0905	0.846	0.969573	14
KPRP	1	152730505	152734529	0.0906	0.0593	1.46668	7
ZBED2	3	111311746	111314182	0.0906	0.071	13.8738	2
STX12	1	28099693	28150963	0.0906	0.0792	1.6603	2
NMB	15	85198359	85201802	0.0909	0.0766	0.16696	2
SLC24A5	15	48413168	48434589	0.0909	0.0856	2.36316	2
ADAMTS6	5	64444562	64777704	0.0911	0.0608	1.70063	8
ULK1	12	132379278	132407707	0.0912	0.0551	1.34986	14
ZNF777	7	149128453	149158053	0.0912	0.122	0.66965	3
MGMT	10	131265453	131565783	0.0912	0.137	0.506617	6
SEMA3B	3	50304989	50314602	0.0913	0.0606	1.79679	6
GYS1	19	49471381	49496610	0.0913	0.164	1.85151	3
ATXN7L1	7	105245220	105517031	0.0913	0.607	1.11628	6
MRPL32	7	42971938	42977453	0.0915	0.064	1.72461	5
SPRR4	1	152943127	152945069	0.0915	0.0672	2.94468	3
ANAPC16	10	73975757	73995618	0.0915	0.0712	0.561581	2
ZCWPW1	7	99998494	100026431	0.0915	0.15	0.777245	9
CUEDC1	17	55938603	56032684	0.0916	0.116	1.74543	5
ZNF571	19	38055154	38085693	0.0916	0.878	1.04237	7
ZNF571-AS1	19	38039850	38078248	0.0916	0.878	1.04237	7
CDH19	18	64168423	64271375	0.0917	0.0684	0.558221	6
ETS1	11	128328655	128457453	0.0919	0.0764	0.541182	5
ZNF839	14	102783713	102809511	0.092	0.878	1.02953	13
FKBP7	2	179328390	179343355	0.0921	0.0719	2.66979	3
NIPSNAP3B	9	107526450	107536291	0.0922	0.0609	1.63558	6
FXN	9	71650478	71715094	0.0923	0.0859	1.65864	4
ATG13	11	46638825	46697568	0.0925	0.0612	0.605319	7
ALS2CR12	2	202152993	202222121	0.0926	0.0648	5.41948	4
LDLR	19	11200037	11244505	0.0926	0.277	1.30996	14
STARD9	15	42867856	43013196	0.0927	0.0569	1.29175	15
SPRR3	1	152974222	152976332	0.0927	0.0885	1.84781	3
BCKDHB	6	80816343	81055987	0.0929	0.0753	0.511709	4
HFE	6	26087508	26095469	0.093	0.0626	1.45645	6
OPTC	1	203463270	203478077	0.0931	0.0663	1.66696	9
PIK3R2	19	18263987	18281343	0.0931	0.277	1.38819	4
HNF4A	20	42984440	43061485	0.0932	0.156	0.62688	5
CATIP-AS1	2	219231387	219232625	0.0934	0.0748	0.492628	3
CRAMP1L	16	1664640	1727909	0.0934	0.308	0.792154	5
OR51V1	11	5220964	5221930	0.0935	0.0592	1.33242	10
TAS2R13	12	11060524	11062161	0.0935	0.0853	0.267135	2
PCDHGB6	5	140787769	140892546	0.0935	0.275	0.906468	44
TMEM231	16	75572014	75590184	0.0936	0.0713	1.71258	5
FAH	15	80445232	80478924	0.0937	0.0639	2.38691	7
PCDHGB1	5	140729827	140892546	0.0937	0.281	1.05781	104
DSCC1	8	120846180	120868170	0.0937	0.807	1.07326	5
GP1BA	17	4835591	4838325	0.0938	0.475	1.26617	5
RNU5D-1	5	80501462	80746718	0.0938	0.639	1.0694	16
RNU5E-1	5	80501461	80746718	0.0938	0.639	1.0694	16
NOTO	2	73429385	73438340	0.0939	0.0789	0.168638	2
ZNF614	19	52516576	52531680	0.0939	0.13	1.52806	3
RAET1E	6	150204510	150217195	0.0939	0.235	1.54496	3
RAET1E-AS1	6	150184633	150240644	0.0939	0.235	1.54496	3
NUDT13	10	74870132	74891586	0.0939	0.288	0.737861	9
CYP8B1	3	42913683	42917633	0.094	0.07	1.70745	5
CLK2	1	155232658	155243281	0.094	0.131	1.77535	3
OR5K3	3	98109509	98110475	0.094	0.267	0.841138	7
MAPT	17	43971747	44105699	0.0941	0.0633	0.649859	7
IFT88	13	21141207	21265576	0.0943	0.0663	1.94449	5
MATK	19	3777966	3801810	0.0943	0.0684	0.496585	3
MYH3	17	10531842	10560626	0.0944	0.0573	1.58091	15
PHF21B	22	45277042	45405809	0.0945	0.475	1.29434	6
CLRN3	10	129676113	129691211	0.0946	0.0683	1.67029	4
NUP98	11	3696239	3819022	0.095	0.0545	1.34044	31
SFXN3	10	102790995	102800998	0.095	0.0715	5.20698	3
PPP1R7	2	242088987	242123065	0.095	0.181	0.682495	3
HSPA4	5	132387661	132440709	0.095	0.804	1.10849	4
FETUB	3	186358148	186370797	0.0951	0.925	1.04425	4
DDX31	9	135469675	135545788	0.0953	0.0575	0.771052	19
SEMA7A	15	74701629	74726299	0.0953	0.0605	0.677734	10
RBBP8NL	20	60985292	61002629	0.0953	0.168	0.687289	8
PRDM7	16	90122973	90142338	0.0955	0.74	1.15258	4
HAO1	20	7863630	7921093	0.0956	0.0659	0.497579	5
OR12D3	6	29341199	29343068	0.0956	0.0695	1.59201	4
EEA1	12	93166284	93323107	0.0956	0.394	1.20804	13
CMBL	5	10277706	10308168	0.0957	0.0634	1.69215	8
SGSM1	22	25202135	25322813	0.0957	0.228	1.2586	11
DGKG	3	185864989	186080023	0.0958	0.0579	1.35663	14
ACBD3	1	226332379	226374423	0.0958	0.0711	0.503083	5
B4GALT6	18	29202208	29264686	0.0959	0.071	0.160414	3
PCDH12	5	141323149	141338627	0.0959	0.0983	0.795329	19
ANTXR2	4	80822770	80994626	0.096	0.191	0.606531	4
CEP170	1	243287729	243418708	0.096	0.875	1.05043	3
MYH4	17	10346607	10372876	0.0962	0.0583	1.4319	17
PIK3CG	7	106505722	106549423	0.0962	0.0632	1.51437	7
EGR4	2	73518056	73520829	0.0962	0.0761	3.93535	2
LPPR3	19	812487	821952	0.0962	0.264	0.67638	4
RHOQ	2	46769866	46811827	0.0963	0.0754	13.3298	2
NCK1	3	136581049	136670452	0.0964	0.196	1.37575	4
PRKAG3	2	219687105	219696512	0.0965	0.749	1.07885	7
C22orf15	22	24105207	24108050	0.0965	0.857	0.944972	3
GRAMD1A	19	35491245	35517373	0.0968	0.0724	1.52653	5
GTPBP8	3	112709799	112720221	0.0968	0.075	1.83675	2
DUPD1	10	76797593	76818272	0.0969	0.0698	0.534192	3
TECRL	4	65144176	65275178	0.097	0.0693	1.60801	5
FIGLA	2	71004441	71017775	0.0971	0.0723	1.59361	3
EPOR	19	11487880	11495018	0.0971	0.0764	1.86265	3
TMEM198	2	220408744	220415317	0.0972	0.12	1.66196	3
UNG	12	109535398	109548798	0.0974	0.646	1.10517	6
NCAM1	11	112831968	113149158	0.0975	0.0585	0.675704	16
YJEFN3	19	19639669	19648393	0.0975	0.0729	0.657047	4
NAIF1	9	130823511	130829599	0.0975	0.119	0.574072	2
COL19A1	6	70576447	70922157	0.0976	0.323	0.848742	20
NCDN	1	36023392	36032380	0.0976	0.386	1.34178	5
IL37	2	113670547	113676458	0.0978	0.0752	0.593333	5
HNRNPUL2	11	62480096	62494857	0.0978	0.158	1.98377	2
LRRC75A	17	16345318	16395505	0.0978	0.434	0.798516	3
LRRC75A-AS1	17	16342300	16373962	0.0978	0.434	0.798516	3
TAS1R1	1	6615337	6639817	0.0979	0.173	1.21046	20
FAM159B	5	63986134	64014017	0.0979	0.184	1.4829	2
NMS	2	101086943	101099742	0.0979	0.965	0.980199	4
ATP6V0E2	7	149570056	149577801	0.098	0.902	0.950944	4
XDH	2	31557187	31637611	0.0982	0.0562	1.2263	35
C8orf44	8	67579786	67593377	0.0983	0.219	2.80107	2
ATF7IP	12	14518565	14655869	0.0984	0.235	0.682495	6
NUDT18	8	21964382	21966932	0.0986	0.0631	1.47698	8
CRYGB	2	209007296	209010877	0.0987	0.0749	1.80399	4
MYO18B	22	26138119	26427007	0.0989	0.056	1.29823	30
PGLS	19	17622431	17632097	0.099	0.0772	1.72288	4
KCNAB3	17	7825176	7832753	0.0993	0.0693	1.52806	6
WDR78	1	67278571	67390570	0.0994	0.0604	1.65864	14
GPR146	7	1097140	1098897	0.0995	0.117	0.808156	9
OR10S1	11	123847402	123848398	0.0995	0.131	0.525713	5
DIP2B	12	50898767	51142450	0.0995	0.278	1.32049	8
NAALAD2	11	89867817	89925779	0.0997	0.0655	1.61607	9
RBPJL	20	43935482	43946464	0.0997	0.0658	1.41907	8
FUT11	10	75532048	75535976	0.0998	0.0708	1.50531	5
IRF2	4	185308875	185395726	0.0999	0.0764	3.56085	3
PNPLA2	11	818900	825571	0.1	0.0727	0.579262	4
BBS10	12	76738265	76742222	0.1	0.0862	1.63395	4
AEN	15	89164526	89175512	0.1	0.0895	2.27505	5
FBXO47	17	37092684	37123655	0.1	0.0981	0.449779	2
FANCM	14	45605135	45670093	0.1	0.136	1.20322	24
OR51Q1	11	5443340	5444436	0.1	0.147	0.717487	7
HOTAIR	12	54356091	54368740	0.1	0.168	0.593333	2
HOXC11	12	54366909	54370203	0.1	0.168	0.593333	2
DNMBP-AS1	10	101686965	101718755	0.1	0.215	0.757297	7
KXD1	19	18668571	18680197	0.1	0.252	1.88514	2
PLS1	3	142315228	142432505	0.1	0.581	0.892258	7
GAL3ST4	7	99756864	99766373	0.1	0.894	0.972388	11
HEPHL1	11	93754377	93847374	0.101	0.0599	1.41623	19
DMP1	4	88571453	88585512	0.101	0.0646	1.49033	8
FLT3	13	28577410	28674729	0.101	0.0646	1.6603	8
SYNPO	5	149980641	150038792	0.101	0.0658	0.739338	8
ASB10	7	150872784	150884919	0.101	0.0685	1.53419	8
GALNTL5	7	151653463	151717019	0.101	0.0694	1.62255	8
MVK	12	110011499	110035071	0.101	0.0699	0.428699	4
OR52B4	11	4388492	4389616	0.101	0.0722	2.06267	4
NOV	8	120428551	120436678	0.101	0.0767	0.463476	3
KLF6	10	3818187	3827473	0.101	0.079	0.22313	2
DCST1	1	155006281	155023406	0.101	0.0795	0.71177	10
SLC25A46	5	110074753	110098484	0.101	0.135	0.381746	2
PCDHGC4	5	140864740	140892546	0.101	0.273	0.85813	16
ARHGAP19	10	98981929	99052430	0.101	0.292	0.641465	3
ARHGAP19-SLIT1	10	98912798	99052430	0.101	0.292	0.641465	3
GNAO1	16	56225250	56391356	0.101	0.357	1.42904	4
DAND5	19	13080431	13085567	0.101	0.48	1.41623	3
SMURF2	17	62540734	62658386	0.101	0.886	0.939225	4
DSG1	18	28898051	28937393	0.102	0.0606	1.30866	18
LOC100379224	19	44609491	44617336	0.102	0.0649	1.4579	11
ZNF224	19	44598481	44612479	0.102	0.0649	1.4579	11
SNX16	8	82711817	82754521	0.102	0.067	2.17059	6
SAMM50	22	44351260	44392412	0.102	0.07	0.556549	7
ASB6	9	132396882	132404448	0.102	0.0743	1.50381	5
RTN4IP1	6	107018902	107077373	0.102	0.0763	1.44773	3
OR10G9	11	123893719	123894655	0.102	0.08	1.61285	3
POLE2	14	50110269	50155098	0.102	0.0874	0.437359	3
SSPN	12	26348268	26387708	0.102	0.102	0.455208	2
MME	3	154797435	154901518	0.102	0.223	1.36206	9
PCDHGA3	5	140723600	140892546	0.102	0.248	1.06141	109
TAOK3	12	118587605	118810750	0.102	0.27	1.6405	5
NEK4	3	52744795	52804965	0.102	0.443	0.836942	11
PEA15	1	160175124	160185162	0.102	0.719	1.16649	2
ZSWIM4	19	13906273	13943044	0.102	0.996	0.999063	9
LIPE	19	42905658	42931578	0.103	0.063	0.758813	16
MVP	16	29831714	29859360	0.103	0.063	1.40495	16
ZNF599	19	35248978	35264134	0.103	0.066	2.12336	8
GALNT6	12	51745832	51785200	0.103	0.0665	1.69215	10
IL17RD	3	57124009	57199403	0.103	0.0673	1.44484	11
PTGR1	9	114312001	114362135	0.103	0.0719	1.71944	6
PGLYRP3	1	153270337	153283194	0.103	0.0725	1.64378	11
PIK3R3	1	46505811	46598708	0.103	0.0727	2.51683	4
TRMT10A	4	100467863	100485189	0.103	0.0781	2.82922	3
ELAC2	17	12894928	12921381	0.103	0.0891	1.60962	5
COL4A2-AS1	13	111154922	111160526	0.103	0.0933	2.31637	3
PMM1	22	41972889	41985871	0.103	0.212	0.70328	3
RXFP3	5	33936490	33939023	0.103	0.243	0.649859	7
JARID2	6	15246205	15522273	0.103	0.32	0.764143	7
PDE6B	4	619362	664681	0.103	0.452	1.163	13
BPI	20	36932551	36965905	0.104	0.0657	1.57775	10
CD209	19	7804880	7812464	0.104	0.0712	2.08757	5
MIR548AE2	16	48274602	48420559	0.104	0.0747	0.601698	5
BIRC2	11	102217912	102249401	0.104	0.0754	0.387903	4
EIF2B2	14	75469611	75476294	0.104	0.0785	1.85151	4
KPNA7	7	98771196	98805089	0.104	0.0789	0.19593	3
ADCK4	19	41197433	41222790	0.104	0.0799	1.52959	3
TLK2	17	60556385	60692841	0.104	0.0824	4.90375	2
FLOT2	17	27206356	27224715	0.104	0.0984	2.88637	2
GPX6	6	28471072	28483570	0.104	0.127	0.619402	5
NUBP1	16	10837642	10863208	0.104	0.165	0.636354	4
OR8K3	11	56085782	56086721	0.104	0.214	0.706099	5
PAK7	20	9518036	9819687	0.104	0.218	0.78036	5
MYH9	22	36677322	36784063	0.104	0.534	1.09396	13
TMEM72	10	45406763	45430642	0.104	0.74	0.852996	5
TMEM72-AS1	10	45306471	45455137	0.104	0.74	0.852996	5
ZNF560	19	9577030	9609279	0.104	0.811	0.958966	14
UBXN1	11	62443969	62446589	0.104	0.959	1.03956	2
RPUSD4	11	126071988	126081587	0.105	0.0689	0.635718	7
ZNF648	1	182023704	182030847	0.105	0.0715	1.37438	5
FUT6	19	5830636	5839742	0.105	0.0748	1.64214	5
LOC101927023	5	111563979	111593006	0.105	0.0779	2.11277	3
FSTL5	4	162305043	163085186	0.105	0.0785	1.27379	10
SLC25A33	1	9599527	9642831	0.105	0.0812	12.4286	2
CDC7	1	91966403	91991321	0.105	0.0817	0.546621	3
MOG	6	29624757	29640149	0.105	0.0852	0.625628	3
EBLN2	3	73110809	73112471	0.105	0.0943	1.64707	2
PCBD1	10	72643264	72648543	0.105	0.145	1.55737	3
ZNF689	16	30613878	30622096	0.105	0.632	1.17586	2
LOC101927730	6	2884221	2900910	0.105	0.946	1.01593	7
SERPINB9	6	2887499	2903546	0.105	0.946	1.01593	7
ZBED4	22	50247496	50283726	0.106	0.0651	1.46668	13
HHATL	3	42734154	42744319	0.106	0.0675	0.737861	11
FYB	5	39105353	39270759	0.106	0.0683	1.44484	9
TAGLN	11	117070039	117075508	0.106	0.072	2.91538	5
CLEC1A	12	10223079	10251605	0.106	0.0824	1.66196	2
URI1	19	30414550	30507519	0.106	0.0824	2.12974	3
SMARCD3	7	150936058	150974231	0.106	0.0958	0.512733	3
ZNF285	19	44889807	44905777	0.106	0.101	2.55742	2
UNC80	2	210636716	210864024	0.106	0.121	1.46521	8
DPRX	19	54135309	54140263	0.106	0.15	0.411067	2
TIPARP	3	156392204	156424557	0.106	0.167	0.316637	2
SLC16A12	10	91190050	91295313	0.106	0.211	1.6032	4
ZNF621	3	40566368	40581285	0.106	0.223	0.701875	5
SERPINB8	18	61637262	61656608	0.106	0.323	1.41765	6
SOCS6	18	67956136	67997434	0.106	0.359	0.77958	4
CASR	3	121902529	122005344	0.106	0.397	0.640824	4
FBXO43	8	101145587	101158099	0.106	0.686	0.908646	6
AMZ2	17	66244144	66253305	0.106	0.973	1.01227	5
MAST2	1	46269284	46501796	0.107	0.0682	1.39097	10
SYT14	1	210111518	210337633	0.107	0.0685	0.737123	7
CHML	1	241792166	241799232	0.107	0.0695	1.72979	8
BRPF3	6	36164549	36200567	0.107	0.0696	1.48438	7
CD5	11	60869929	60895323	0.107	0.0704	0.621885	9
VPS37C	11	60897727	60928916	0.107	0.0713	2.09175	5
ANAPC2	9	140069235	140083057	0.107	0.0731	1.6258	6
KCNJ14	19	48958963	48969367	0.107	0.0751	0.346456	4
SH3TC1	4	8201059	8242830	0.107	0.0803	0.806541	30
KRT20	17	39032140	39041495	0.107	0.0829	0.173774	2
TGFB1	19	41836435	41859838	0.107	0.0837	2.88637	2
ATP6V1D	14	67804580	67826720	0.107	0.105	0.6023	2
CMA1	14	24974711	24977471	0.107	0.262	1.48587	8
KIZ	20	21106623	21227258	0.107	0.366	1.30213	9
SRRT	7	100472700	100486285	0.107	0.427	1.18057	8
SERPINA10	14	94749649	94759608	0.107	0.925	0.977458	7
MS4A3	11	59824100	59838588	0.107	0.985	0.995381	2
FCRL3	1	157647977	157670647	0.108	0.0667	1.58091	13
SCYL1	11	65292547	65306182	0.108	0.0752	0.677057	6
VPS25	17	40925453	40931618	0.108	0.086	0.126186	2
ACAT2	6	160182988	160200087	0.108	0.0904	0.179066	2
ITM2C	2	231729312	231743969	0.108	0.091	0.29523	2
CEP85	1	26560643	26605529	0.108	0.144	0.687977	11
DRAXIN	1	11751780	11780336	0.108	0.26	0.551563	2
CD207	2	71057342	71062953	0.108	0.265	1.23615	6
LTF	3	46477495	46506632	0.108	0.344	1.14454	14
TP53TG5	20	44002519	44006957	0.108	0.531	0.836942	8
P2RX5	17	3576521	3599698	0.108	0.72	0.917227	7
NR2E3	15	72102887	72110597	0.108	0.752	0.912196	8
FBXO10	9	37510888	37576250	0.108	0.778	1.06056	11
NGLY1	3	25760434	25831530	0.108	0.854	1.06791	6
BBS7	4	122745483	122791652	0.108	0.971	1.01501	3
OVCH1-AS1	12	29542226	29640257	0.109	0.068	0.685231	11
PTX4	16	1535939	1538468	0.109	0.0685	1.45208	13
FAM20A	17	66531256	66597095	0.109	0.0733	1.51589	8
LDLRAD3	11	35965611	36252841	0.109	0.0762	1.49631	6
UBTF	17	42282400	42298994	0.109	0.0864	2.91538	2
CDC37L1	9	4679565	4706594	0.109	0.0964	0.476637	2
C1QTNF4	11	47611215	47615961	0.109	0.0999	0.307279	2
OR5H1	3	97851541	97852483	0.109	0.104	2.36316	2
SLC7A1	13	30083550	30169825	0.109	0.21	1.35121	5
PMVK	1	154897207	154909484	0.109	0.223	0.581003	6
CHRM3	1	239792372	240072717	0.109	0.265	1.37438	7
GCFC2	2	75889831	75938111	0.109	0.33	1.20202	7
RNASEH2C	11	65485143	65488409	0.109	0.331	1.56361	2
GUCA1C	3	108626641	108672677	0.109	0.348	1.46375	3
ADAM10	15	58887402	59042177	0.109	0.481	0.634448	3
EDIL3	5	83236413	83680685	0.109	0.509	0.843665	7
USP36	17	76792964	76836969	0.109	0.91	0.981965	17
USH1C	11	17515441	17565963	0.11	0.0655	1.46961	17
CYTH4	22	37678494	37711389	0.11	0.0714	1.88514	7
POMGNT1	1	46654352	46685977	0.11	0.0729	1.6032	8
ERCC6L2	9	98637899	98780735	0.11	0.0735	0.475685	7
OR52N4	11	5775922	5776959	0.11	0.0742	1.52044	8
TMEM174	5	72469022	72470970	0.11	0.0768	1.49182	6
LOC81691	16	20817766	20860990	0.11	0.0774	0.664314	6
KATNA1	6	149916010	149969940	0.11	0.0786	7.7679	3
TOMM70A	3	100082302	100120242	0.11	0.0828	4.85496	3
CNOT4	7	135046546	135194875	0.11	0.0856	0.444413	2
NDUFAF5	20	13765671	13799067	0.11	0.0927	1.4134	4
C15orf57	15	40823539	40857256	0.11	0.0992	3.56085	2
PVRL2	19	45349392	45392485	0.11	0.118	5.05309	3
YWHAB	20	43514239	43537175	0.11	0.154	0.66965	2
LOC100131047	6	38874270	38920883	0.11	0.174	1.27762	11
SDHA	5	218355	256814	0.11	0.219	0.645326	2
NUP210	3	13357729	13461819	0.11	0.243	1.15027	25
CHN2	7	29234120	29553944	0.11	0.287	0.797718	6
CCDC38	12	96260825	96336428	0.11	0.533	1.17586	11
BRDT	1	92414927	92479985	0.11	0.67	0.911102	7
PKP2	12	32943679	33049780	0.111	0.0697	1.43476	10
IQCA1	2	237232789	237416178	0.111	0.0701	0.707512	12
EPSTI1	13	43460523	43566407	0.111	0.0715	0.6023	7
LILRB2	19	54777674	54785033	0.111	0.0772	0.378704	5
SDC2	8	97505881	97624037	0.111	0.0837	3.74342	3
TNFAIP8L2-SCNM1	1	151129104	151142773	0.111	0.0858	1.44051	9
VIPR1	3	42530790	42579065	0.111	0.0862	0.307279	3
PDS5A	4	39824482	39979576	0.111	0.0867	0.17552	2
R3HDM2	12	57647547	57704246	0.111	0.0881	0.292293	2
LOC101927267	12	49686413	49718359	0.111	0.0889	0.449329	2
PRPH	12	49688908	49692481	0.111	0.0889	0.449329	2
IFT20	17	26655350	26662515	0.111	0.103	0.286505	3
TCP11	6	35085848	35109187	0.111	0.127	0.576373	4
NMRK1	9	77676115	77703133	0.111	0.145	0.400917	2
CC2D1A	19	14016955	14041693	0.111	0.146	0.67368	9
RCOR3	1	211432707	211489725	0.111	0.17	0.654424	3
GRXCR1	4	42895282	43032675	0.111	0.173	0.620643	2
GLI1	12	57853917	57866047	0.111	0.411	0.826959	11
SYS1-DBNDD2	20	43991808	44039250	0.111	0.459	0.811395	9
WDR36	5	110427869	110466200	0.111	0.461	1.16183	10
ANKS6	9	101494290	101558794	0.111	0.512	0.858988	10
TNRC6C	17	76000317	76104916	0.112	0.0672	1.33509	18
NVL	1	224415035	224517891	0.112	0.0689	1.67699	12
CLPB	11	72003469	72145724	0.112	0.0707	1.40074	13
IPO9	1	201798287	201853422	0.112	0.0848	2.82922	3
RPRD1A	18	33569791	33647373	0.112	0.0875	3.6693	2
CKLF-CMTM1	16	66586465	66613038	0.112	0.0879	0.203926	2
CMTM1	16	66600293	66613038	0.112	0.0879	0.203926	2
CCDC54	3	107096187	107097481	0.112	0.0917	1.51589	4
SUGP1	19	19387321	19431321	0.112	0.0933	0.180866	2
C14orf166	14	52456227	52471420	0.112	0.0988	0.450229	3
HS3ST4	16	25703346	26149009	0.112	0.103	1.76827	2
MYADML2	17	79897520	79905109	0.112	0.181	1.49631	4
C10orf10	10	45471708	45474330	0.112	0.334	0.67368	5
ZNF211	19	58144534	58154147	0.112	0.412	1.15488	10
SLC29A3	10	73079009	73123147	0.112	0.42	1.13883	10
GPR35	2	241544824	241570676	0.112	0.588	1.15951	6
ERRFI1	1	8071778	8086393	0.112	0.79	0.927558	6
PDE9A	21	44073861	44195618	0.113	0.0717	1.50833	11
TMPRSS3	21	43791995	43816955	0.113	0.0752	1.5008	10
CIDEB	14	24774392	24780576	0.113	0.0758	1.71258	7
TRIM68	11	4619901	4629489	0.113	0.0777	1.74543	5
SPPL2B	19	2328628	2355100	0.113	0.0791	1.82942	5
BTBD10	11	13409555	13484838	0.113	0.088	3.25437	2
MRPL49	11	64889654	64894841	0.113	0.0885	0.292293	2
DDX39A	19	14519609	14530195	0.113	0.0936	2.48432	3
SPRY4	5	141689991	141704620	0.113	0.103	0.574647	2
FAXDC2	5	154198051	154230213	0.113	0.113	0.493121	2
ALOX12B	17	7975953	7991021	0.113	0.137	1.84596	4
NDUFC2-KCTD14	11	77726760	77791265	0.113	0.195	1.35391	7
RNU6-28P	X	110627483	110664835	0.113	0.21	0.887808	41
RNU6-28P	15	43675287	43894832	0.113	0.21	0.887808	41
PIK3R6	17	8706040	8770994	0.113	0.259	0.761854	9
GCDH	19	13001942	13010813	0.113	0.329	1.57617	7
SLCO1A2	12	21417533	21548371	0.113	0.335	0.813833	13
B3GNT2	2	62423261	62451866	0.113	0.356	2.97427	2
CHAD	17	48541852	48546227	0.113	0.376	0.733447	6
ZSCAN29	15	43650369	43662258	0.113	0.588	0.909737	15
SNTG2	2	946553	1371384	0.113	0.652	1.14225	10
GNPTAB	12	102139274	102224645	0.113	0.908	0.968313	7
ARHGEF18	19	7459998	7537371	0.114	0.0689	1.28917	17
CIB1	15	90773476	90808991	0.114	0.0691	0.741559	17
PLXNA2	1	208195587	208417665	0.114	0.07	1.4829	16
WWC2	4	184020462	184241929	0.114	0.0719	0.764908	11
PARPBP	12	102513955	102591298	0.114	0.0776	1.78961	6
NCCRP1	19	39687603	39692522	0.114	0.0785	0.583331	5
TMEM117	12	44229663	44783545	0.114	0.0787	0.625002	4
SETDB2	13	50018428	50069139	0.114	0.0838	1.90408	3
GPR19	12	12813994	12849121	0.114	0.0844	1.79858	4
CD300LG	17	41924515	41940997	0.114	0.0868	0.379083	3
KLHL9	9	21331017	21335429	0.114	0.0893	3.6693	2
KRTAP19-3	21	31863781	31864275	0.114	0.0936	3.63279	2
ZBTB17	1	16268363	16302627	0.114	0.094	0.594521	3
PAPD4	5	78908242	78982471	0.114	0.0984	4.4371	2
MRPS9	2	105654482	105716418	0.114	0.575	0.852144	5
SETD5	3	9439383	9519838	0.114	0.638	0.919155	12
TNKS1BP1	11	57067102	57092413	0.114	0.702	1.09669	14
SHROOM3	4	77356252	77704405	0.115	0.0659	1.26871	26
PLOD1	1	11994723	12035599	0.115	0.0775	1.68035	8
LOC100128568	19	5978413	6020374	0.115	0.0784	0.662987	6
GPR157	1	9164475	9189229	0.115	0.0885	0.595711	4
EMR3	19	14729928	14785730	0.115	0.177	1.30083	9
KMT2C	7	151832009	152133090	0.115	0.249	0.852144	28
OR2AT4	11	74799795	74800758	0.115	0.329	1.23368	7
KIRREL	1	157963062	158070052	0.115	0.499	1.38265	6
EPB41L2	6	131160487	131384462	0.115	0.622	0.907738	12
DHRS7	14	60611499	60632211	0.115	0.752	1.12524	3
P2RX5-TAX1BP3	17	3566186	3599698	0.115	0.95	0.985506	8
XRRA1	11	74551954	74660232	0.116	0.0757	1.57302	10
LOC101927079	15	22278030	22383564	0.116	0.0784	1.47846	8
RIC8A	11	207510	215175	0.116	0.0793	1.84966	5
ZCCHC11	1	52888947	53018762	0.116	0.0806	2.22332	5
DPYD	1	97543299	98386615	0.116	0.0819	0.673007	13
SLC25A40	7	87463813	87505692	0.116	0.0827	2.80107	4
GALNT11	7	151722777	151819427	0.116	0.0915	1.59201	11
SPX	12	21679255	21684210	0.116	0.0942	0.264477	2
SNX2	5	122110690	122170234	0.116	0.0952	1.75242	3
ENPEP	4	111397228	111484493	0.116	0.103	1.41482	11
REP15	12	27849427	27850566	0.116	0.148	2.43026	2
DPYD-AS1	1	97561478	97788511	0.116	0.192	0.632547	5
GTSE1	22	46692637	46726707	0.116	0.196	0.831936	17
CAST	5	95997740	96110385	0.116	0.24	1.15027	17
IL22RA2	6	137464956	137494785	0.116	0.316	1.39375	7
PTPMT1	11	47586981	47595013	0.116	0.334	0.415198	2
SENP6	6	76311621	76427994	0.116	0.581	1.12187	6
RNF25	2	219528586	219536781	0.116	0.785	0.919431	4
FRS3	6	41737913	41747643	0.117	0.0734	1.5023	12
SOS2	14	50583845	50698099	0.117	0.0742	1.32049	10
HS6ST3	13	96743092	97491816	0.117	0.0881	2.11066	3
BAZ1A	14	35221936	35344853	0.117	0.0915	0.675029	2
CTXN3	5	126984712	126994322	0.117	0.098	0.18452	2
SERPINB11	18	61369537	61391127	0.117	0.457	1.17	9
IL15RA	10	5994333	6020150	0.117	0.888	0.963002	4
SPATA7	14	88851987	88904804	0.118	0.0759	0.620643	9
HAPLN3	15	89420518	89438770	0.118	0.0769	0.749012	11
TTC28	22	28374001	29075853	0.118	0.0784	1.40495	6
C4BPA	1	207277606	207318317	0.118	0.0808	0.56836	5
SMIM8	6	88032305	88052046	0.118	0.0882	0.600496	3
HMX3	10	124895566	124897247	0.118	0.0921	3.59664	2
SYT5	19	55684468	55691720	0.118	0.0956	0.579842	4
SPRY2	13	80910111	80915086	0.118	0.102	4.39295	2
TEX26	13	31506833	31549153	0.118	0.109	0.313486	2
VAPA	18	9913954	9960018	0.118	0.114	0.613853	2
ZNF30	19	35417806	35436076	0.118	0.129	0.696979	9
GREB1	2	11674241	11782912	0.118	0.144	1.23368	23
OR10G8	11	123900329	123901265	0.118	0.144	1.96207	6
P2RX6	22	21369441	21382302	0.118	0.155	0.690734	6
ZNF397	18	32820993	32838397	0.118	0.177	0.739338	4
RBM33	7	155437202	155574179	0.118	0.55	0.887808	8
LOC101929162	12	108130331	108153745	0.118	0.779	0.947811	7
SLC38A8	16	84043388	84075762	0.118	0.951	1.00971	11
MRC2	17	60704761	60770962	0.119	0.075	1.49182	13
PTCHD3	10	27687116	27703297	0.119	0.0767	0.566091	9
JMJD4	1	227918889	227923112	0.119	0.077	0.695586	9
F12	5	176829138	176836577	0.119	0.0844	2.19241	5
CD83	6	14117486	14137148	0.119	0.0862	3.03436	3
MGEA5	10	103544199	103578222	0.119	0.0871	2.44978	4
FAM167A	8	11278972	11324276	0.119	0.0879	2.62741	4
GRB10	7	50657759	50861159	0.119	0.101	1.54651	5
SPG20	13	36875774	36944317	0.119	0.112	0.373066	4
IL2RA	10	6052656	6104333	0.119	0.136	1.71772	3
KCNMA1	10	78629358	79397577	0.119	0.193	1.94449	6
RDH14	2	18735988	18741959	0.119	0.195	2.08757	2
GTF2E1	3	120461557	120501916	0.119	0.358	2.04214	3
CD8A	2	87011727	87035519	0.119	0.883	1.05096	3
GALNT16	14	69726680	69821190	0.12	0.125	1.46375	9
RANBP6	9	6011018	6015640	0.12	0.709	1.09221	4
GAL3ST3	11	65808235	65816651	0.12	0.78	1.06833	4
THSD4	15	71433787	72075722	0.12	0.789	0.947432	11
IAPP	12	21525801	21532914	0.12	0.928	0.948285	3
LPA	6	160952514	161087407	0.121	0.0715	0.766439	22
ARFGAP3	22	43192531	43253408	0.121	0.0776	1.54188	8
RBFOX2	22	36134782	36424585	0.121	0.0894	0.470011	3
TDO2	4	156824844	156841558	0.121	0.0913	2.36553	4
XKR6	8	10753656	11058875	0.121	0.0916	0.482874	4
ARFIP1	4	153701088	153833063	0.121	0.0943	3.56085	2
PRF1	10	72357103	72362531	0.121	0.104	1.45063	12
TANC1	2	159825145	160089170	0.121	0.134	1.22385	23
C7orf50	7	1036622	1177893	0.121	0.219	0.852996	13
SLC5A8	12	101549993	101604016	0.121	0.331	1.2586	9
CARHSP1	16	8946798	8962869	0.121	0.373	1.90599	3
C9orf72	9	27546542	27573864	0.121	0.579	1.68371	3
TRPM2	21	45773483	45862964	0.122	0.0707	1.19125	45
MAN2B2	4	6576900	6624131	0.122	0.0718	1.27762	30
VWA3B	2	98703594	98929410	0.122	0.0758	1.40074	14
DENND5A	11	9160374	9286873	0.122	0.0791	1.36479	9
SUV420H1	11	67923506	67980784	0.122	0.0794	1.37163	7
SMAD9	13	37418967	37494409	0.122	0.0893	1.63558	4
AKT2	19	40736223	40791302	0.122	0.0894	0.614467	4
TMEM40	3	12775028	12810956	0.122	0.0901	1.5746	4
MTMR2	11	95566043	95657371	0.122	0.0918	0.481909	4
KRIT1	7	91828282	91875414	0.122	0.0983	2.23	2
NUP35	2	183982217	184026412	0.122	0.11	0.429128	2
QRICH2	17	74270129	74303761	0.122	0.281	0.805735	19
AEBP1	7	44143959	44154164	0.122	0.334	1.23738	8
ROBO4	11	124754113	124767831	0.122	0.489	0.876341	14
LSP1	11	1874199	1913493	0.122	0.936	0.98167	8
ADCY10	1	167778624	167883453	0.123	0.0756	0.741559	19
CHRNA9	4	40337345	40357234	0.123	0.0758	1.28274	10
CROCC	1	17248444	17299474	0.123	0.0763	0.740078	11
MAK	6	10762955	10838788	0.123	0.0785	0.725423	9
DMRT2	9	1050345	1057554	0.123	0.0802	0.721805	8
C9orf156	9	100666770	100684852	0.123	0.0802	0.705393	7
TPP2	13	103249285	103331523	0.123	0.0815	1.84043	6
ARHGEF39	9	35659340	35665278	0.123	0.0829	1.58091	8
XRCC1	19	44047463	44079730	0.123	0.0835	1.47108	9
HYAL1	3	50337319	50349812	0.123	0.0904	1.78069	5
PIK3R1	5	67511583	67597649	0.123	0.117	1.78247	4
MAPKAP1	9	128199672	128469513	0.123	0.13	3.18993	3
ZBTB47	3	42695175	42709072	0.123	0.17	1.68035	2
PDE8A	15	85523743	85682376	0.123	0.171	1.73152	6
SNTA1	20	31995762	32031698	0.123	0.208	1.36479	8
SMPDL3B	1	28261503	28285663	0.123	0.252	0.764908	8
CCDC71	3	49199967	49203785	0.123	0.329	0.75654	3
ACCSL	11	44069530	44081527	0.123	0.41	0.781922	9
OR4N4	15	22382472	22383815	0.123	0.625	1.22018	4
CLASP1	2	122095351	122407052	0.123	0.787	0.9412	12
PRDM4	12	108126642	108154914	0.123	0.995	0.998871	8
PHTF1	1	114239823	114301777	0.124	0.0856	0.605924	9
PDCD2L	19	34895302	34917072	0.124	0.0871	2.02182	6
CSK	15	75074424	75095539	0.124	0.0913	0.411478	3
EID3	12	104697509	104698982	0.124	0.0937	1.70574	4
XRCC5	2	216974019	217071016	0.124	0.0972	0.619402	5
GIGYF2	2	233562014	233725289	0.124	0.106	0.740818	13
ELMOD1	11	107461816	107537505	0.124	0.106	0.617547	2
UBASH3A	21	43823970	43867790	0.124	0.116	1.29046	14
ANAPC11	17	79848665	79858409	0.124	0.12	0.599895	3
PLA2R1	2	160797259	160919126	0.124	0.184	1.20683	26
DNMBP	10	101635333	101769676	0.124	0.186	0.838618	19
KCNB2	8	73449625	73850584	0.124	0.276	0.774916	4
ASB15	7	123241920	123277934	0.124	0.347	1.20683	9
FSIP2	2	186603354	186698016	0.124	0.409	1.086	13
DNAJC13	3	132136552	132257876	0.124	0.759	1.04154	19
FRMD4B	3	69217933	69435455	0.125	0.0742	1.26238	20
CKAP2L	2	113495443	113522254	0.125	0.0823	0.645326	8
VRK2	2	58134785	58387055	0.125	0.0839	2.25241	6
DMAP1	1	44679124	44686351	0.125	0.0873	0.674354	4
RELA	11	65421066	65430443	0.125	0.0883	0.433441	4
KCNK10	14	88646451	88793256	0.125	0.0905	0.42021	6
ZNF704	8	81540685	81787016	0.125	0.0913	0.575797	4
IL33	9	6215785	6257983	0.125	0.0916	1.47108	4
RAB3C	5	57878938	58147406	0.125	0.0917	0.503083	3
TLCD2	17	1606083	1613662	0.125	0.11	0.264477	2
LILRA4	19	54844691	54850421	0.125	0.112	1.77181	2
CCDC154	16	1484388	1494490	0.125	0.113	0.298197	2
DLG2	11	83166055	85338314	0.125	0.12	0.546074	6
NME7	1	169101767	169337201	0.125	0.134	0.693503	4
DNAI2	17	72270385	72311023	0.125	0.159	1.32181	12
NCAN	19	19322781	19363061	0.125	0.168	1.28018	11
IL11RA	9	34652181	34661898	0.125	0.187	0.620022	6
CSN1S1	4	70796798	70812288	0.125	0.198	1.85893	2
SERPINA4	14	95027756	95036250	0.125	0.221	1.40495	9
NAV3	12	78225068	78606792	0.125	0.259	1.22018	15
ATOH1	4	94750077	94751142	0.125	0.632	0.845354	2
ANKRD35	1	145549208	145568526	0.125	0.658	1.05887	23
CHST6	16	75507021	75528926	0.125	0.768	1.07961	5
ARHGEF40	14	21538418	21558406	0.125	0.879	1.02316	14
MAN2B1	19	12757321	12777591	0.126	0.0782	1.37575	15
PRDM16	1	2985741	3355185	0.126	0.0786	1.38542	11
LNPEP	5	96271345	96365115	0.126	0.0884	0.475209	4
CYB5RL	1	54638026	54665746	0.126	0.09	0.615697	4
TSPAN10	17	79604196	79615785	0.126	0.0946	1.50531	4
OR8G5	11	124134722	124135763	0.126	0.0957	1.79679	4
TRPC3	4	122800182	122872909	0.126	0.124	0.710348	4
GUCA1B	6	42151021	42162694	0.126	0.2	1.6032	4
KRTAP19-5	21	31874189	31874408	0.126	0.295	0.57695	3
C4orf3	4	120217573	120225600	0.126	0.625	0.560459	2
FLVCR1	1	213031596	213072705	0.126	0.927	0.919799	2
CD109	6	74405807	74538041	0.127	0.0762	1.37575	18
RNU6-83P	11	77764353	77830821	0.127	0.0802	1.3391	11
RNU6-83P	8	72886127	72886418	0.127	0.0802	1.3391	11
EHHADH	3	184908411	184971886	0.127	0.0814	0.627507	11
ANKRD1	10	92671856	92681032	0.127	0.0825	1.43047	8
OR13C4	9	107288533	107289490	0.127	0.0856	2.07301	5
SLC38A9	5	54921672	55008163	0.127	0.0869	1.66363	5
FAM26E	6	116832807	116839709	0.127	0.0901	0.29523	4
TRIM2	4	154074269	154260474	0.127	0.0925	0.446195	4
[truncated: 11,444 more rows]

## Sheet: Sup_Table5
Candidate pathway	Gene
ARC/NMDAR	PTPN11
ARC/NMDAR	CIT
ARC/NMDAR	CYFIP1
ARC/NMDAR	TJP1
ARC/NMDAR	MYO5A
ARC/NMDAR	PKM
ARC/NMDAR	ATP1B1
ARC/NMDAR	DLG4
ARC/NMDAR	ACADVL
ARC/NMDAR	GLUL
ARC/NMDAR	ALDOC
ARC/NMDAR	BAIAP2
ARC/NMDAR	DLGAP1
ARC/NMDAR	DLGAP1-AS3
ARC/NMDAR	CDH2
ARC/NMDAR	MBP
ARC/NMDAR	ATP2B4
ARC/NMDAR	ATP1A3
ARC/NMDAR	SHANK1
ARC/NMDAR	PRKCG
ARC/NMDAR	PLCB1
ARC/NMDAR	SRC
ARC/NMDAR	GNAS
ARC/NMDAR	GNAS-AS1
ARC/NMDAR	YWHAH
ARC/NMDAR	ACTN2
ARC/NMDAR	ACTN4
ARC/NMDAR	SPTBN1
ARC/NMDAR	MAP2
ARC/NMDAR	IQSEC1
ARC/NMDAR	NEFM
ARC/NMDAR	SYNGAP1
ARC/NMDAR	PPP2R1A
ARC/NMDAR	YWHAG
ARC/NMDAR	PTK2B
ARC/NMDAR	CTNNB1
ARC/NMDAR	GAP43
ARC/NMDAR	GNB4
ARC/NMDAR	DLG1
ARC/NMDAR	CRMP1
ARC/NMDAR	PPP3CA
ARC/NMDAR	HOMER1
ARC/NMDAR	CAMK2A
ARC/NMDAR	RAC1
ARC/NMDAR	STX1A
ARC/NMDAR	GNB2
ARC/NMDAR	PRKAR2B
ARC/NMDAR	CAPZA2
ARC/NMDAR	DLGAP2
ARC/NMDAR	DPYSL2
ARC/NMDAR	GSN
ARC/NMDAR	STXBP1
ARC/NMDAR	DNM1
ARC/NMDAR	GRIN1
ARC/NMDAR	INA
ARC/NMDAR	SHANK2
ARC/NMDAR	DLG2
ARC/NMDAR	GAPDH
Calcium channels	CACNA1H
Calcium channels	CACNA1E
Calcium channels	CACNB1
Calcium channels	CACNA1G
Calcium channels	CACNG5
Calcium channels	CACNG4
Calcium channels	CACNG1
Calcium channels	CACNA1S
Calcium channels	CACNA1A
Calcium channels	CACNG7
Calcium channels	CACNG6
Calcium channels	CACNG2
Calcium channels	CACNA1I
Calcium channels	CACNB2
Calcium channels	CACNA2D4
Calcium channels	CACNB3
Calcium channels	CACNA1D
Calcium channels	CACNA1C
Calcium channels	CACNA1B
Calcium channels	CACNB4
Calcium channels	CACNA2D2
Calcium channels	CYB561D2
Calcium channels	CACNA2D3
Calcium channels	CACNA2D3-AS1
Calcium channels	LRTM1
Calcium channels	CACNA2D1
Calcium channels	LRTM2
Calcium channels	CACNA1C-AS1
Developmental delay	KMT2D
Developmental delay	FLG
Developmental delay	DIP2B
Developmental delay	SCN8A
Developmental delay	FLG-AS1
Developmental delay	KRT74
Developmental delay	AAAS
Developmental delay	ITGA7
Developmental delay	ERBB3
Developmental delay	TAC3
Developmental delay	TMEM5
Developmental delay	GNS
Developmental delay	LEMD3
Developmental delay	MSRB3
Developmental delay	BBS10
Developmental delay	OTOGL
Developmental delay	PTPRQ
Developmental delay	ALX1
Developmental delay	CEP290
Developmental delay	POC1B
Developmental delay	GALNT4
Developmental delay	POC1B-GALNT4
Developmental delay	CRADD
Developmental delay	GNPTAB
Developmental delay	GATAD2B
Developmental delay	IGF1
Developmental delay	PAH
Developmental delay	POLR3B
Developmental delay	LOC100287944
Developmental delay	CAMTA1
Developmental delay	UBE3B
Developmental delay	MMAB
Developmental delay	TRPV4
Developmental delay	TCTN1
Developmental delay	PTPN11
Developmental delay	HAX1
Developmental delay	TBX5
Developmental delay	TBX3
Developmental delay	MED13L
Developmental delay	COQ5
Developmental delay	ACADS
Developmental delay	HPD
Developmental delay	ADAR
Developmental delay	ZCCHC8
Developmental delay	C12orf65
Developmental delay	TCTN2
Developmental delay	GJA3
Developmental delay	GJB2
Developmental delay	GJB6
Developmental delay	FGF9
Developmental delay	SACS
Developmental delay	CENPJ
Developmental delay	POMP
Developmental delay	FRY
Developmental delay	BRCA2
Developmental delay	GBA
Developmental delay	FREM2
Developmental delay	SLC25A15
Developmental delay	TPTE2P5
Developmental delay	ASH1L
Developmental delay	RNASEH2B
Developmental delay	ALG11
Developmental delay	UTP14C
Developmental delay	EDNRB-AS1
Developmental delay	EDNRB
Developmental delay	GPC6
Developmental delay	GON4L
Developmental delay	PCCA
Developmental delay	NALCN-AS1
Developmental delay	NALCN
Developmental delay	ERCC5
Developmental delay	BIVM-ERCC5
Developmental delay	LIG4
Developmental delay	COL4A1
Developmental delay	COL4A2
Developmental delay	COL4A2-AS1
Developmental delay	LMNA
Developmental delay	MIR7851
Developmental delay	CHAMP1
Developmental delay	RPGRIP1
Developmental delay	CHD8
Developmental delay	MMP14
Developmental delay	MYH6
Developmental delay	AP4S1
Developmental delay	NUBPL
Developmental delay	CFL2
Developmental delay	PAX9
Developmental delay	SEC23A
Developmental delay	FANCM
Developmental delay	MGAT2
Developmental delay	L2HGDH
Developmental delay	PYGL
Developmental delay	DDHD1
Developmental delay	BMP4
Developmental delay	GCH1
Developmental delay	OTX2
Developmental delay	NTRK1
Developmental delay	INSRR
Developmental delay	SIX1
Developmental delay	KCNH5
Developmental delay	ZFYVE26
Developmental delay	SMOC1
Developmental delay	VSX2
Developmental delay	ABCD4
Developmental delay	NPC2
Developmental delay	LTBP2
Developmental delay	LOC102724153
Developmental delay	FLVCR2
Developmental delay	TGFB3
Developmental delay	ESRRB
Developmental delay	POMT2
Developmental delay	VIPAS39
Developmental delay	SPTLC2
Developmental delay	NRXN3
Developmental delay	TSHR
Developmental delay	GALC
Developmental delay	TTC8
Developmental delay	TRIP11
Developmental delay	SLC24A4
Developmental delay	UBR7
Developmental delay	VRK1
Developmental delay	YY1
Developmental delay	DYNC1H1
Developmental delay	TECPR2
Developmental delay	AKT1
Developmental delay	MAGEL2
Developmental delay	UBE3A
Developmental delay	FAM189A1
Developmental delay	NDNL2
Developmental delay	TRPM1
Developmental delay	SLC12A6
Developmental delay	SPRED1
Developmental delay	BUB1B
Developmental delay	PAK6
Developmental delay	IVD
Developmental delay	CHST14
Developmental delay	RAD51
Developmental delay	KCNJ10
Developmental delay	UBR1
Developmental delay	SPG11
Developmental delay	PEX19
Developmental delay	GATM
Developmental delay	BLOC1S6
Developmental delay	FBN1
Developmental delay	CEP152
Developmental delay	AP4E1
Developmental delay	MYO5A
Developmental delay	C15orf65
Developmental delay	DYX1C1
Developmental delay	DYX1C1-CCPG1
Developmental delay	TCF12
Developmental delay	KBTBD13
Developmental delay	PVRL4
Developmental delay	SLC24A1
Developmental delay	CLN6
Developmental delay	HEXA
Developmental delay	BBS4
Developmental delay	STRA6
Developmental delay	MPI
Developmental delay	NR1I3
Developmental delay	ETFA
Developmental delay	SCAPER
Developmental delay	CIB2
Developmental delay	FAH
Developmental delay	ACAN
Developmental delay	FANCI
Developmental delay	KIF7
Developmental delay	MESP2
Developmental delay	BLM
Developmental delay	DDR2
Developmental delay	VPS33B
Developmental delay	CHD2
Developmental delay	IGF1R
Developmental delay	LINS
Developmental delay	ALDH1A3
Developmental delay	CHSY1
Developmental delay	AXIN1
Developmental delay	TMCO1
Developmental delay	CCDC78
Developmental delay	GNPTG
Developmental delay	CLCN7
Developmental delay	IFT140
Developmental delay	TMEM204
Developmental delay	TSC2
Developmental delay	TBC1D24
Developmental delay	SLX4
Developmental delay	CREBBP
Developmental delay	GLIS2
Developmental delay	ROGDI
Developmental delay	ALG1
Developmental delay	TMEM114
Developmental delay	PMM2
Developmental delay	GRIN2A
Developmental delay	ERCC4
Developmental delay	NDE1
Developmental delay	MYH11
Developmental delay	ABCC6
Developmental delay	XYLT1
Developmental delay	OTOA
Developmental delay	COG7
Developmental delay	PALB2
Developmental delay	PRRX1
Developmental delay	CLN3
Developmental delay	KIF22
Developmental delay	PRRT2
Developmental delay	ALDOA
Developmental delay	SRCAP
Developmental delay	MYOC
Developmental delay	ORC6
Developmental delay	SALL1
Developmental delay	RPGRIP1L
Developmental delay	FTO
Developmental delay	GNAO1
Developmental delay	BBS2
Developmental delay	COQ9
Developmental delay	GPR56
Developmental delay	DARS2
Developmental delay	TK2
Developmental delay	HSF4
Developmental delay	CDH3
Developmental delay	CIRH1A
Developmental delay	COG8
Developmental delay	COG4
Developmental delay	HYDIN
Developmental delay	LOC100132529
Developmental delay	TAT
Developmental delay	DHODH
Developmental delay	KARS
Developmental delay	ADAMTS18
Developmental delay	MAF
Developmental delay	GCSH
Developmental delay	PLCG2
Developmental delay	MLYCD
Developmental delay	FOXF1
Developmental delay	CA5A
Developmental delay	CDT1
Developmental delay	GALNS
Developmental delay	CDH15
Developmental delay	ANKRD11
Developmental delay	CHMP1A
Developmental delay	FANCA
Developmental delay	ZNF276
Developmental delay	NMNAT1
Developmental delay	PAFAH1B1
Developmental delay	ASPA
Developmental delay	TRPV3
Developmental delay	CTNS
Developmental delay	LHX4
Developmental delay	LOC100527964
Developmental delay	AIPL1
Developmental delay	SLC13A5
Developmental delay	ACADVL
Developmental delay	DLG4
Developmental delay	MPDU1
Developmental delay	WRAP53
Developmental delay	KDM6B
Developmental delay	GLUL
Developmental delay	CTC1
Developmental delay	MYH8
Developmental delay	MYH3
Developmental delay	SCO1
Developmental delay	ELAC2
Developmental delay	COX10
Developmental delay	TTC19
Developmental delay	PIGL
Developmental delay	TNFRSF13B
Developmental delay	RAI1
Developmental delay	MYO15A
Developmental delay	ALDH3A2
Developmental delay	SLC46A1
Developmental delay	FOXN1
Developmental delay	NEK8
Developmental delay	CRYBA1
Developmental delay	RNF135
Developmental delay	NF1
Developmental delay	OMG
Developmental delay	EVI2B
Developmental delay	EVI2A
Developmental delay	PEX12
Developmental delay	HNF1B
Developmental delay	GPR179
Developmental delay	PGAP3
Developmental delay	CDC6
Developmental delay	SMARCE1
Developmental delay	NAGLU
Developmental delay	COASY
Developmental delay	BRCA1
Developmental delay	MEOX1
Developmental delay	NAGS
Developmental delay	SLC4A1
Developmental delay	EFTUD2
Developmental delay	CCDC103
Developmental delay	GFAP
Developmental delay	KANSL1
Developmental delay	HOXB1
Developmental delay	ITGA3
Developmental delay	COL1A1
Developmental delay	PEX14
Developmental delay	CACNA1G
Developmental delay	ASPM
Developmental delay	MKS1
Developmental delay	RAD51C
Developmental delay	TRIM37
Developmental delay	TBX4
Developmental delay	BRIP1
Developmental delay	TACO1
Developmental delay	CRB1
Developmental delay	SCN4A
Developmental delay	PRKAR1A
Developmental delay	WIPI1
Developmental delay	FAM20A
Developmental delay	SOX9
Developmental delay	COG1
Developmental delay	SLC25A19
Developmental delay	TSEN54
Developmental delay	DDX59
Developmental delay	GALK1
Developmental delay	ACOX1
Developmental delay	CCDC40
Developmental delay	GAA
Developmental delay	EIF4A3
Developmental delay	CARD14
Developmental delay	SGSH
Developmental delay	PDE6G
Developmental delay	PYCR1
Developmental delay	FASN
Developmental delay	WDR45B
Developmental delay	ZNF750
Developmental delay	TBCD
Developmental delay	SMCHD1
Developmental delay	TGIF1
Developmental delay	LAMA1
Developmental delay	PIEZO2
Developmental delay	AFG3L2
Developmental delay	MC2R
Developmental delay	NPC1
Developmental delay	C18orf8
Developmental delay	KCTD1
Developmental delay	DSG1
Developmental delay	LOC101927718
Developmental delay	ASXL3
Developmental delay	ELP2
Developmental delay	SETBP1
Developmental delay	EPG5
Developmental delay	LOXHD1
Developmental delay	DYM
Developmental delay	SNHG22
Developmental delay	MYO5B
Developmental delay	TCF4
Developmental delay	LOC100505549
Developmental delay	ATP8B1
Developmental delay	NEDD4L
Developmental delay	RAX
Developmental delay	CCBE1
Developmental delay	PIGN
Developmental delay	RTTN
Developmental delay	TSHZ1
Developmental delay	CTDP1
Developmental delay	NDUFS7
Developmental delay	GAMT
Developmental delay	PIP5K1C
Developmental delay	MCOLN1
Developmental delay	PET100
Developmental delay	DSTYK
Developmental delay	SMARCA4
Developmental delay	DOCK6
Developmental delay	C19orf80
Developmental delay	CCDC151
Developmental delay	ACP5
Developmental delay	MAN2B1
Developmental delay	RNASEH2A
Developmental delay	GCDH
Developmental delay	MTOR
Developmental delay	TRMT1
Developmental delay	CACNA1A
Developmental delay	CC2D1A
Developmental delay	NOTCH3
Developmental delay	MTOR-AS1
Developmental delay	ANGPTL7
Developmental delay	JAK3
Developmental delay	SLC5A5
Developmental delay	PIK3R2
Developmental delay	COMP
Developmental delay	GDF1
Developmental delay	CERS1
Developmental delay	PEPD
Developmental delay	ZNF599
Developmental delay	COX6B1
Developmental delay	NPHS1
Developmental delay	WDR62
Developmental delay	IRF6
Developmental delay	RYR1
Developmental delay	KCNH1
Developmental delay	DLL3
Developmental delay	TGFB1
Developmental delay	BCKDHA
Developmental delay	RPS19
Developmental delay	ATP1A3
Developmental delay	ZNF526
Developmental delay	CIC
Developmental delay	MEGF8
Developmental delay	FLVCR1
Developmental delay	ETHE1
Developmental delay	PTPN14
Developmental delay	ERCC2
Developmental delay	ERCC1
Developmental delay	CD3EAP
Developmental delay	SIX5
Developmental delay	DMPK
Developmental delay	CCDC8
Developmental delay	STRN4
Developmental delay	FKRP
Developmental delay	KPTN
Developmental delay	CRX
Developmental delay	CCDC114
Developmental delay	PNKP
Developmental delay	IL4I1
Developmental delay	NUP62
Developmental delay	KCNC3
Developmental delay	POLD1
Developmental delay	SHANK1
Developmental delay	ETFB
Developmental delay	TGFB2
Developmental delay	RAB3GAP2
Developmental delay	TSEN34
Developmental delay	DNAAF3
Developmental delay	IL11
Developmental delay	SLC52A3
Developmental delay	RSPO4
Developmental delay	SLC4A11
Developmental delay	PLCB1
Developmental delay	PLCB4
Developmental delay	MKKS
Developmental delay	MTHFR
Developmental delay	SEC23B
Developmental delay	LBR
Developmental delay	ASXL1
Developmental delay	DNMT3B
Developmental delay	LEFTY2
Developmental delay	BPIFB6
Developmental delay	ITCH
Developmental delay	PARP1
Developmental delay	GDF5
Developmental delay	SAMHD1
Developmental delay	ADCK3
Developmental delay	HNF4A
Developmental delay	ADA
Developmental delay	CTSA
Developmental delay	SLC2A10
Developmental delay	ARFGEF2
Developmental delay	ADNP
Developmental delay	DPM1
Developmental delay	LOC101927631
Developmental delay	SALL4
Developmental delay	GNAS
Developmental delay	GNAS-AS1
Developmental delay	COL9A3
Developmental delay	CHRNA4
Developmental delay	KCNQ2
Developmental delay	RTEL1
Developmental delay	RTEL1-TNFRSF6B
Developmental delay	C21orf59
Developmental delay	KCNE1
Developmental delay	CLDN14
Developmental delay	HLCS
Developmental delay	HIST3H3
Developmental delay	DYRK1A
Developmental delay	PLOD1
Developmental delay	RIPK4
Developmental delay	RSPH1
Developmental delay	CBS
Developmental delay	CRYAA
Developmental delay	CSTB
Developmental delay	AIRE
Developmental delay	COL18A1
Developmental delay	FTCD
Developmental delay	PCNT
Developmental delay	PEX26
Developmental delay	TUBA8
Developmental delay	TBX1
Developmental delay	GNPAT
Developmental delay	SNAP29
Developmental delay	SPRTN
Developmental delay	SPECC1L
Developmental delay	SPECC1L-ADORA2A
Developmental delay	CRYBB3
Developmental delay	CRYBB1
Developmental delay	CRYBA4
Developmental delay	DEPDC5
Developmental delay	LARGE
Developmental delay	MYH9
Developmental delay	TMPRSS6
Developmental delay	TBCE
Developmental delay	B3GALNT2
Developmental delay	SOX10
Developmental delay	PLA2G6
Developmental delay	LYST
Developmental delay	ADSL
Developmental delay	DNAJB7
Developmental delay	XPNPEP3
Developmental delay	EP300
Developmental delay	ACO2
Developmental delay	POLR3H
Developmental delay	NAGA
Developmental delay	CYB5R3
Developmental delay	ALG12
Developmental delay	MLC1
Developmental delay	TUBGCP6
Developmental delay	NCAPH2
Developmental delay	SCO2
Developmental delay	TYMP
Developmental delay	MTR
Developmental delay	ARSA
Developmental delay	SHANK3
Developmental delay	RGS7
Developmental delay	FH
Developmental delay	SDCCAG8
Developmental delay	HNRNPU
Developmental delay	ARMC4
Developmental delay	CDH23
Developmental delay	KAT6B
Developmental delay	KIF11
Developmental delay	PLCE1
Developmental delay	AMPD2
Developmental delay	DYNC2H1
Developmental delay	EXPH5
Developmental delay	TECTA
Developmental delay	PXDN
Developmental delay	ROBO3
Developmental delay	STT3A
Developmental delay	HYLS1
Developmental delay	PUS3
Developmental delay	CDON
Developmental delay	ST14
Developmental delay	MYT1L
Developmental delay	AP4B1-AS1
Developmental delay	AP4B1
Developmental delay	SLC6A5
Developmental delay	COLEC11
Developmental delay	IFITM5
Developmental delay	CAPRIN1
Developmental delay	STIM1
Developmental delay	LRP4
Developmental delay	PACS1
Developmental delay	TPP1
Developmental delay	DCHS1
Developmental delay	CABP2
Developmental delay	IGHMBP2
Developmental delay	DHCR7
Developmental delay	INPPL1
Developmental delay	ATP13A2
Developmental delay	C2CD3
Developmental delay	MYO7A
Developmental delay	ALG8
Developmental delay	SLC25A22
Developmental delay	MYCN
Developmental delay	WDR35
Developmental delay	DDOST
Developmental delay	MATN3
Developmental delay	LOC101928222
Developmental delay	GRIN2B
Developmental delay	GUCY2C
Developmental delay	HSPG2
Developmental delay	DNMT3A
Developmental delay	DRC1
Developmental delay	PEX5
Developmental delay	OTOF
Developmental delay	COL9A2
Developmental delay	MPV17
Developmental delay	SLC2A1
Developmental delay	SZT2
Developmental delay	IFT172
Developmental delay	KRTCAP3
Developmental delay	MMACHC
Developmental delay	C2orf71
Developmental delay	NPHP4
Developmental delay	NFIA
Developmental delay	RPE65
Developmental delay	CYP1B1
Developmental delay	SOS1
Developmental delay	LRPPRC
Developmental delay	PREPL
Developmental delay	SLC3A1
Developmental delay	TTC7A
Developmental delay	B3GALT6
Developmental delay	NRXN1
Developmental delay	PNPT1
Developmental delay	FANCL
Developmental delay	VRK2
Developmental delay	BCL11A
Developmental delay	PEX13
Developmental delay	FAM161A
Developmental delay	WDPCP
Developmental delay	RANBP2
Developmental delay	GLI2
Developmental delay	MMADHC
Developmental delay	NEB
Developmental delay	ABCB11
Developmental delay	GAD1
Developmental delay	ANTXR1
Developmental delay	TTN
Developmental delay	COL3A1
Developmental delay	ATIC
Developmental delay	ABCB6
Developmental delay	SPEG
Developmental delay	OBSL1
Developmental delay	ATP6V1B1
Developmental delay	LOC654841
Developmental delay	COL4A3
Developmental delay	MCEE
Developmental delay	CAPN10
Developmental delay	KIF1A
Developmental delay	SPR
Developmental delay	ALMS1
Developmental delay	INPP4A
Developmental delay	FANCD2
Developmental delay	STAMBP
Developmental delay	CD96
Developmental delay	CSTA
Developmental delay	UROC1
Developmental delay	BOLA3
Developmental delay	ACAD9
Developmental delay	PLXND1
Developmental delay	CEP63
Developmental delay	XPC
Developmental delay	ATR
Developmental delay	PLOD2
Developmental delay	SLC33A1
Developmental delay	BTD
Developmental delay	MOGS
Developmental delay	CCDC39
Developmental delay	SOX2-OT
Developmental delay	SOX2
Developmental delay	MASP1
Developmental delay	PCYT1A
Developmental delay	POMGNT2
Developmental delay	FYCO1
Developmental delay	TREX1
Developmental delay	ABHD14A-ACY1
Developmental delay	ACY1
Developmental delay	POC1A
Developmental delay	FLNB
Developmental delay	SETD5
Developmental delay	SUCLG1
Developmental delay	UVSSA
Developmental delay	NKX3-2
Developmental delay	CC2D2A
Developmental delay	NEK1
Developmental delay	AGA
Developmental delay	LRPAP1
Developmental delay	GRXCR1
Developmental delay	EVC2
Developmental delay	EVC
Developmental delay	ST3GAL5
Developmental delay	DMP1
Developmental delay	SLC26A1
Developmental delay	IDUA
Developmental delay	HSD17B4
Developmental delay	MEGF10
Developmental delay	FBN2
Developmental delay	RAD50
Developmental delay	TRIO
Developmental delay	PDGFRB
Developmental delay	TCOF1
Developmental delay	EIF2AK3
Developmental delay	NSD1
Developmental delay	B4GALT7
Developmental delay	GRM6
Developmental delay	FLT4
Developmental delay	CLCNKA
Developmental delay	KIF2A
Developmental delay	HEXB
Developmental delay	MTRR
Developmental delay	TTC37
Developmental delay	ASCC3
Developmental delay	PDSS2
Developmental delay	LAMA2
Developmental delay	CLCNKB
Developmental delay	SYNE1
Developmental delay	SMOC2
Developmental delay	ERMARD
Developmental delay	HIST1H4B
Developmental delay	FANCE
Developmental delay	ADRA2B
Developmental delay	LMBRD1
Developmental delay	COL9A1
Developmental delay	PGM3
Developmental delay	RARS2
Developmental delay	PLOD3
Developmental delay	LOC101927870
Developmental delay	RELN
Developmental delay	CNTNAP2
Developmental delay	MIR548T
Developmental delay	MIR548F3
Developmental delay	WDR60
Developmental delay	FAM126A
Developmental delay	COA5
Developmental delay	PEX1
Developmental delay	TRPS1
Developmental delay	LRRC6
Developmental delay	TRAPPC9
Developmental delay	SCRIB
Developmental delay	PLEC
Developmental delay	STAR
Developmental delay	HGSNAT
Developmental delay	MCPH1
Developmental delay	ANGPT2
Developmental delay	NBN
Developmental delay	TMEM67
Developmental delay	CDK5RAP2
Developmental delay	NR5A1
Developmental delay	SLC27A4
Developmental delay	SPTAN1
Developmental delay	POMT1
Developmental delay	SURF1
Developmental delay	RABL6
Developmental delay	EHMT1
Developmental delay	TEK
Developmental delay	DOCK8
Developmental delay	SECISBP2
Developmental delay	ROR2
Developmental delay	PTCH1
Developmental delay	NPHP1
Developmental delay	RET
Developmental delay	CKAP2L
Developmental delay	PSAP
Developmental delay	LDB3
Developmental delay	ATM
Developmental delay	PAX8
Developmental delay	PAX8-AS1
Developmental delay	NFIX
Developmental delay	NOTCH2
Developmental delay	SKI
Developmental delay	ARID1A
Developmental delay	PTPRF
Developmental delay	COL4A4
Developmental delay	SLC25A38
Developmental delay	ITPR1
Developmental delay	CACNA1D
Developmental delay	FAT4
Developmental delay	LRBA
Developmental delay	BMPR1B
Developmental delay	ALDH7A1
Developmental delay	RFX6
Developmental delay	ZFP57
Developmental delay	SYNGAP1
Developmental delay	ELN
Developmental delay	VPS13B
Developmental delay	EXT1
Developmental delay	HR
Developmental delay	PTDSS1
Developmental delay	GLIS3
Developmental delay	BIN1
Developmental delay	FOXRED1
Developmental delay	KIRREL3
Developmental delay	HMGCS2
Developmental delay	CLP1
Developmental delay	DEAF1
Developmental delay	CD151
Developmental delay	TYR
Developmental delay	ERCC3
Developmental delay	LDLRAD2
Developmental delay	ABCC9
Developmental delay	CACNA1C
Developmental delay	ZBTB40
Developmental delay	HMGCL
Developmental delay	COL2A1
Developmental delay	ST3GAL3
Developmental delay	MAP2K2
Developmental delay	PPP2R1A
Developmental delay	EEF1A2
Developmental delay	ZEB2
Developmental delay	IHH
Developmental delay	PCCB
Developmental delay	GFM1
Developmental delay	PIK3CA
Developmental delay	CRBN
Developmental delay	SRGAP3
Developmental delay	PRSS12
Developmental delay	BBS12
Developmental delay	TLL1
Developmental delay	HPGD
Developmental delay	SLC4A4
Developmental delay	FRAS1
Developmental delay	SLC6A3
Developmental delay	ANKH
Developmental delay	MAP3K1
Developmental delay	NSUN2
Developmental delay	TAB2
Developmental delay	RNASET2
Developmental delay	PKHD1
Developmental delay	ELOVL4
Developmental delay	CASP2
Developmental delay	BBS9
Developmental delay	ZFPM2
Developmental delay	CLN8
Developmental delay	ESCO2
Developmental delay	TDRD7
Developmental delay	LAMC3
Developmental delay	TSC1
Developmental delay	KCNT1
Developmental delay	NOTCH1
Developmental delay	FREM1
Developmental delay	SMARCA2
Developmental delay	GBA2
Developmental delay	NPR2
Developmental delay	POLR3A
Developmental delay	PECR
Developmental delay	COL11A1
Developmental delay	LOC101928371
Developmental delay	TTN-AS1
Developmental delay	MIR548N
Developmental delay	UGT1A5
Developmental delay	UGT1A1
Developmental delay	UGT1A10
Developmental delay	UGT1A7
Developmental delay	UGT1A8
Developmental delay	UGT1A3
Developmental delay	UGT1A9
Developmental delay	UGT1A4
Developmental delay	UGT1A6
Developmental delay	AMT
Developmental delay	KIAA0226
Developmental delay	MANBA
Developmental delay	C5orf42
Developmental delay	HARS
Developmental delay	FBXL4
Developmental delay	UROS
Developmental delay	GATA4
Developmental delay	HPSE2
Developmental delay	DFNA5
Developmental delay	ECEL1
Developmental delay	RAB3GAP1
Developmental delay	DARS
Developmental delay	ORC4
Developmental delay	MBD5
Developmental delay	KIF5C
Developmental delay	ACVR1
Developmental delay	TBR1
Developmental delay	IFIH1
Developmental delay	SCN2A
Developmental delay	LOC102724058
Developmental delay	SCN1A
Developmental delay	LRP2
Developmental delay	BBS5
Developmental delay	DCAF17
Developmental delay	ITGA6
Developmental delay	CHRNA1
Developmental delay	HOXD13
Developmental delay	DFNB59
Developmental delay	ALDH4A1
Developmental delay	HIBCH
Developmental delay	STAT1
Developmental delay	HSPD1
Developmental delay	SATB2
Developmental delay	TMEM237
Developmental delay	NDUFS1
Developmental delay	LOC100507443
Developmental delay	CRYGC
Developmental delay	CPS1
Developmental delay	SMARCAL1
Developmental delay	BCS1L
Developmental delay	GMPPA
Developmental delay	PAX3
Developmental delay	TM4SF20
Developmental delay	SLC19A3
Developmental delay	DIS3L2
Developmental delay	HDAC4
Developmental delay	ALPL
Developmental delay	AGXT
Developmental delay	SUMF1
Developmental delay	MTMR14
Developmental delay	CRELD1
Developmental delay	FANCD2OS
Developmental delay	TSEN2
Developmental delay	RAF1
Developmental delay	WNT7A
Developmental delay	RARB
Developmental delay	NGLY1
Developmental delay	EOMES
Developmental delay	TGFBR2
Developmental delay	STT3B
Developmental delay	WNT4
Developmental delay	GLB1
Developmental delay	TMPPE
Developmental delay	ACVR2B
Developmental delay	SCN11A
Developmental delay	CTNNB1
Developmental delay	KLHL40
Developmental delay	LARS2
Developmental delay	LARS2-AS1
Developmental delay	CXCR6
Developmental delay	PTH1R
Developmental delay	SLC25A20
Developmental delay	QARS
Developmental delay	GALE
Developmental delay	DAG1
Developmental delay	FUCA1
Developmental delay	GMPPB
Developmental delay	HYAL1
Developmental delay	ZMYND10
Developmental delay	GRHL3
Developmental delay	STPG1
Developmental delay	RFT1
Developmental delay	HESX1
Developmental delay	EOGT
Developmental delay	MITF
Developmental delay	FOXP1
Developmental delay	POU1F1
Developmental delay	ZBED2
Developmental delay	CNKSR1
Developmental delay	ZBTB20-AS1
Developmental delay	ZBTB20
Developmental delay	ARHGAP31
Developmental delay	ILDR1
Developmental delay	UMPS
Developmental delay	GATA2
Developmental delay	IFT122
Developmental delay	NPHP3
Developmental delay	NPHP3-ACAD11
Developmental delay	BFSP2
Developmental delay	PIGV
Developmental delay	SLC9A9
Developmental delay	LXN
Developmental delay	IFT80
Developmental delay	SLC2A2
Developmental delay	TTC14
Developmental delay	AHDC1
Developmental delay	MCCC1
Developmental delay	ALG3
Developmental delay	TP63
Developmental delay	RNF168
Developmental delay	FGFR3
Developmental delay	MSX1
Developmental delay	QDPR
Developmental delay	RBPJ
Developmental delay	WDR19
Developmental delay	MIR1273H
Developmental delay	KIT
Developmental delay	SRD5A3
Developmental delay	CEP135
Developmental delay	IGFBP7
Developmental delay	C4orf26
Developmental delay	COQ2
Developmental delay	MAPK10
Developmental delay	DSPP
Developmental delay	MTTP
Developmental delay	AK2
Developmental delay	TACR3
Developmental delay	AIMP1
Developmental delay	CYP2U1
Developmental delay	HADH
Developmental delay	LRIT3
Developmental delay	PITX2
Developmental delay	LARP7
Developmental delay	CCNA2
Developmental delay	BBS7
Developmental delay	PLK4
Developmental delay	MFSD8
Developmental delay	NAA15
Developmental delay	MMAA
Developmental delay	MAB21L2
Developmental delay	GJB3
Developmental delay	LRAT
Developmental delay	ETFDH
Developmental delay	TRAPPC11
Developmental delay	SDHA
Developmental delay	FAM134B
Developmental delay	NIPBL
Developmental delay	OXCT1
Developmental delay	GHR
Developmental delay	HCN1
Developmental delay	MOCS2
Developmental delay	NDUFS4
Developmental delay	CCNO
Developmental delay	PDE4D
Developmental delay	ERCC8
Developmental delay	ZSWIM6
Developmental delay	PIK3R1
Developmental delay	SNIP1
Developmental delay	MARVELD2
Developmental delay	MCCC2
Developmental delay	COL4A3BP
Developmental delay	ARSB
Developmental delay	MTF1
Developmental delay	RASA1
Developmental delay	SLC22A5
Developmental delay	PITX1
Developmental delay	SIL1
Developmental delay	PPT1
Developmental delay	ZMPSTE24
Developmental delay	SLC26A2
Developmental delay	NDST1
Developmental delay	GM2A
Developmental delay	GABRA1
Developmental delay	SH3PXD2B
Developmental delay	NKX2-5
Developmental delay	PROP1
Developmental delay	NHP2
Developmental delay	CLDN19
Developmental delay	LEPRE1
Developmental delay	SERPINB6
Developmental delay	EDN1
Developmental delay	ALDH5A1
Developmental delay	HYI
Developmental delay	NEU1
Developmental delay	SKIV2L
Developmental delay	PSMB8
Developmental delay	COL11A2
Developmental delay	PNPLA1
Developmental delay	MOCS1
Developmental delay	PEX6
Developmental delay	PPP2R5D
Developmental delay	CUL7
Developmental delay	POLR1C
Developmental delay	RUNX2
Developmental delay	MUT
Developmental delay	TFAP2B
Developmental delay	RAB23
Developmental delay	PEX10
Developmental delay	MTO1
Developmental delay	SLC17A5
Developmental delay	POMGNT1
Developmental delay	PHIP
Developmental delay	BCKDHB
Developmental delay	LURAP1
Developmental delay	SNX14
Developmental delay	GRIK2
Developmental delay	SOBP
Developmental delay	FIG4
Developmental delay	NT5DC1
Developmental delay	COL10A1
Developmental delay	STIL
Developmental delay	ARG1
Developmental delay	MED23
Developmental delay	ENPP1
Developmental delay	EYA4
Developmental delay	EYA4-AS1
Developmental delay	PEX7
Developmental delay	PEX3
Developmental delay	GRM1
Developmental delay	SUMO4
Developmental delay	RMND1
Developmental delay	ARID1B
Developmental delay	ORC1
Developmental delay	QKI
Developmental delay	FAM20C
Developmental delay	LFNG
Developmental delay	BRAT1
Developmental delay	PMS2
Developmental delay	ISPD
Developmental delay	ISPD-AS1
Developmental delay	FKBP14
Developmental delay	NT5C3A
Developmental delay	BMPER
Developmental delay	TBX20
Developmental delay	MPLKIP
Developmental delay	GLI3
Developmental delay	DDC
Developmental delay	ZNF713
Developmental delay	PSPH
Developmental delay	GUSB
Developmental delay	DHCR24
Developmental delay	ASL
Developmental delay	KCTD7
Developmental delay	AUTS2
Developmental delay	BSND
Developmental delay	HGF
Developmental delay	KRIT1
Developmental delay	AP4M1
Developmental delay	COG5
Developmental delay	GPR22
Developmental delay	DLD
Developmental delay	LAMB1
Developmental delay	DOCK7
Developmental delay	FOXP2
Developmental delay	CAV1
Developmental delay	ANGPTL3
Developmental delay	AASS
Developmental delay	ALG6
Developmental delay	RBM28
Developmental delay	CEP41
Developmental delay	TBXAS1
Developmental delay	AGK
Developmental delay	EZH2
Developmental delay	SLC35D1
Developmental delay	FBXO25
Developmental delay	TUSC3
Developmental delay	ASAH1
Developmental delay	ACADM
Developmental delay	TTI2
Developmental delay	MAK16
Developmental delay	DDHD2
Developmental delay	FGFR1
Developmental delay	THAP1
Developmental delay	CA8
Developmental delay	CHD7
Developmental delay	ASPH
Developmental delay	CSPP1
Developmental delay	EYA1
Developmental delay	TMEM70
Developmental delay	PEX2
Developmental delay	CA2
Developmental delay	C8orf37
Developmental delay	GDF6
Developmental delay	SPAG1
Developmental delay	GRHL2
Developmental delay	FZD6
Developmental delay	RAD21
Developmental delay	TAF2
Developmental delay	CYC1
Developmental delay	DGAT1
Developmental delay	RECQL4
Developmental delay	C9orf66
Developmental delay	KANK1
Developmental delay	VLDLR
Developmental delay	GLIS3-AS1
Developmental delay	GLDC
Developmental delay	TYRP1
Developmental delay	APTX
Developmental delay	GALT
Developmental delay	FANCG
Developmental delay	PIGO
Developmental delay	SPAG8
Developmental delay	GLMN
Developmental delay	EXOSC3
Developmental delay	PSAT1
Developmental delay	AUH
Developmental delay	BICD2
Developmental delay	FBP1
Developmental delay	FANCC
Developmental delay	LOC100507346
Developmental delay	ERCC6L2
Developmental delay	XPA
Developmental delay	TGFBR1
Developmental delay	ALG2
Developmental delay	ALDOB
Developmental delay	FKTN
Developmental delay	ALAD
Developmental delay	AGL
Developmental delay	ASTN2
Developmental delay	TRIM32
Developmental delay	DBT
Developmental delay	LMX1B
Developmental delay	STXBP1
Developmental delay	DNM1
Developmental delay	GLE1
Developmental delay	WDR34
Developmental delay	DOLK
Developmental delay	ASS1
Developmental delay	RALGDS
Developmental delay	LHX3
Developmental delay	INPP5E
Developmental delay	GPSM2
Developmental delay	CLCC1
Developmental delay	MAN1B1
Developmental delay	GRIN1
Developmental delay	TPRN
Developmental delay	DHTKD1
Developmental delay	ITGA8
Developmental delay	PTF1A
Developmental delay	GNAI3
Developmental delay	PDSS1
Developmental delay	ANKRD26
Developmental delay	RAB18
Developmental delay	WAC
Developmental delay	ZEB1
Developmental delay	ERCC6
Developmental delay	ERCC6-PGBD3
Developmental delay	PGBD3
Developmental delay	ALX3
Developmental delay	DNA2
Developmental delay	KIAA1279
Developmental delay	NODAL
Developmental delay	PCBD1
Developmental delay	C10orf105
Developmental delay	C10orf54
Developmental delay	CHST3
Developmental delay	MICU1
Developmental delay	MIR1256
Developmental delay	ADK
Developmental delay	KCNMA1
Developmental delay	MAT1A
Developmental delay	PAPSS2
Developmental delay	PTEN
Developmental delay	LIPN
Developmental delay	ACTA2
Developmental delay	PLCE1-AS1
Developmental delay	ALDH18A1
Developmental delay	TCTN3
Developmental delay	ENTPD1-AS1
Developmental delay	ENTPD1
Developmental delay	HPS1
Developmental delay	COX15
Developmental delay	CHUK
Developmental delay	LRIG2
Developmental delay	PAX2
Developmental delay	FBXW4
Developmental delay	SMC3
Developmental delay	SHOC2
Developmental delay	MIR5694
Developmental delay	WDR11
Developmental delay	FGFR2
Developmental delay	VANGL1
Developmental delay	HRAS
Developmental delay	PNPLA2
Developmental delay	CTSD
Developmental delay	IGF2
Developmental delay	INS-IGF2
Developmental delay	TH
Developmental delay	KCNQ1
Developmental delay	PGAP2
Developmental delay	SMPD1
Developmental delay	PHGDH
Developmental delay	PTH
Developmental delay	FAR1
Developmental delay	KCNJ11
Developmental delay	ANO5
Developmental delay	FANCF
Developmental delay	ARL14EP
Developmental delay	WT1
Developmental delay	PDHX
Developmental delay	EXT2
Developmental delay	ALX4
Developmental delay	SLC35C1
Developmental delay	PEX16
Developmental delay	PHF21A
Developmental delay	LRP4-AS1
Developmental delay	DDB2
Developmental delay	SLC39A13
Developmental delay	FAM111A
Developmental delay	TMEM216
Developmental delay	NRXN2
Developmental delay	GJA8
Developmental delay	ESPN
Developmental delay	RNASEH2C
Developmental delay	BBS1
Developmental delay	PC
Developmental delay	LRFN4
Developmental delay	NDUFV1
Developmental delay	NDUFS8
Developmental delay	LRP5
Developmental delay	FGF3
Developmental delay	SHANK2
Developmental delay	LRTOMT
Developmental delay	LAMTOR1
Developmental delay	FOLR1
Developmental delay	RNU6-83P
Developmental delay	TMEM135
Developmental delay	MED17
Developmental delay	MRE11A
Developmental delay	CEP57
Developmental delay	YAP1
Developmental delay	CTSK
Developmental delay	MMP13
Developmental delay	ACAT1
Developmental delay	CRYAB
Developmental delay	HSPB2-C11orf52
Developmental delay	HSPB2
Developmental delay	DLAT
Developmental delay	PTS
Developmental delay	ZBTB16
Developmental delay	KMT2A
Developmental delay	CBL
Developmental delay	C1QTNF5
Developmental delay	MFRP
Developmental delay	PVRL1
Developmental delay	SC5D
Developmental delay	POGZ
Developmental delay	JAM3
Developmental delay	KDM5A
Developmental delay	CACNA1C-AS1
Developmental delay	C12orf57
Developmental delay	GDF3
Developmental delay	PHC1
Developmental delay	LOC101928290
Developmental delay	MGP
Developmental delay	PDE6H
Developmental delay	PTHLH
Developmental delay	DDX11
Developmental delay	VDR
Developmental delay	CCDC65
Developmental delay	WNT10B
Developmental delay	WNT1
FMRP targets	GRM5
FMRP targets	MIR548F5
FMRP targets	NBEA
FMRP targets	GABBR1
FMRP targets	KMT2D
FMRP targets	AGRN
FMRP targets	DIP2B
FMRP targets	SCN8A
FMRP targets	MAP3K12
FMRP targets	SMARCC2
FMRP targets	ANKRD52
FMRP targets	BAZ2A
FMRP targets	ATP5B
FMRP targets	LRP1
FMRP targets	R3HDM2
FMRP targets	KIF5A
FMRP targets	AGAP2
FMRP targets	MON2
FMRP targets	CAND1
FMRP targets	NAV3
FMRP targets	CDK17
FMRP targets	UHRF1BP1L
FMRP targets	CAMTA1
FMRP targets	UBE3B
FMRP targets	ATP2A2
FMRP targets	CUX2
FMRP targets	PTPN11
FMRP targets	RPH3A
FMRP targets	UBAP2L
FMRP targets	MED13L
FMRP targets	CIT
FMRP targets	GCN1L1
FMRP targets	CAMKK2
FMRP targets	PITPNM2
FMRP targets	NCOR2
FMRP targets	RIMBP2
FMRP targets	ULK1
FMRP targets	EP400
FMRP targets	FRY
FMRP targets	PDS5B
FMRP targets	MAB21L1
FMRP targets	DCLK1
FMRP targets	TSC22D1
FMRP targets	TSC22D1-AS1
FMRP targets	RUSC1
FMRP targets	ASH1L
FMRP targets	PCDH9
FMRP targets	PCDH9-AS2
FMRP targets	MYCBP2
FMRP targets	SLITRK5
FMRP targets	IPO5
FMRP targets	DOCK9
FMRP targets	MYO16
FMRP targets	IRS2
FMRP targets	ARHGEF2
FMRP targets	ARHGEF7
FMRP targets	NDRG2
FMRP targets	TPPP2
FMRP targets	RNASE13
FMRP targets	RNASE7
FMRP targets	CHD8
FMRP targets	SALL2
FMRP targets	THTPA
FMRP targets	ZFHX2
FMRP targets	JPH4
FMRP targets	MEF2D
FMRP targets	IPO4
FMRP targets	AKAP6
FMRP targets	BCAN
FMRP targets	RALGAPA1P
FMRP targets	RALGAPA1
FMRP targets	SEC23A
FMRP targets	FAM179B
FMRP targets	TRIM9
FMRP targets	RTN1
FMRP targets	SPTB
FMRP targets	ARHGEF11
FMRP targets	PCNX
FMRP targets	SIPA1L1
FMRP targets	ZFYVE1
FMRP targets	NRXN3
FMRP targets	TTC7B
FMRP targets	LOC101928909
FMRP targets	RERE
FMRP targets	DDX24
FMRP targets	DICER1
FMRP targets	ATG2B
FMRP targets	DYNC1H1
FMRP targets	CDC42BPB
FMRP targets	KLC1
FMRP targets	XRCC3
FMRP targets	PACS2
FMRP targets	HERC2
FMRP targets	SLC12A6
FMRP targets	SPRED1
FMRP targets	RASGRP1
FMRP targets	PAK6
FMRP targets	BUB1B
FMRP targets	DISP2
FMRP targets	MAPKBP1
FMRP targets	ATP1A2
FMRP targets	ZNF106
FMRP targets	TTBK2
FMRP targets	RNU6-28P
FMRP targets	MAP1A
FMRP targets	SECISBP2L
FMRP targets	DMXL2
FMRP targets	TMOD2
FMRP targets	MYO5A
FMRP targets	UNC13C
FMRP targets	NEDD4
FMRP targets	TLN2
FMRP targets	HERC1
FMRP targets	DPP8
FMRP targets	TLE3
FMRP targets	LINGO1
FMRP targets	RASGRF1
FMRP targets	ARNT2
FMRP targets	NTRK3
FMRP targets	NTRK3-AS1
FMRP targets	MAN2A2
FMRP targets	SV2B
FMRP targets	PIGQ
FMRP targets	MAPK8IP3
FMRP targets	TSC2
FMRP targets	PKD1
FMRP targets	CASKIN1
FMRP targets	ABCA3
FMRP targets	SRRM2
FMRP targets	DCAF6
FMRP targets	CREBBP
FMRP targets	ATP1B1
FMRP targets	GRIN2A
FMRP targets	CLEC16A
FMRP targets	MKL2
FMRP targets	SMG1
FMRP targets	PRKCB
FMRP targets	GTF3C1
FMRP targets	XPO6
FMRP targets	MAZ
FMRP targets	SEZ6L2
FMRP targets	TAOK2
FMRP targets	ALDOA
FMRP targets	FBXL19
FMRP targets	GNAO1
FMRP targets	NDRG4
FMRP targets	RC3H1
FMRP targets	CLSTN1
FMRP targets	ATP6V0D1
FMRP targets	FAM65A
FMRP targets	SMPD3
FMRP targets	MTSS1L
FMRP targets	ATMIN
FMRP targets	ZCCHC14
FMRP targets	JPH3
FMRP targets	ANKRD11
FMRP targets	TCF25
FMRP targets	ABR
FMRP targets	PRPF8
FMRP targets	SGSM2
FMRP targets	RAP1GAP2
FMRP targets	MINK1
FMRP targets	CAMTA2
FMRP targets	DLG4
FMRP targets	ACADVL
FMRP targets	NEURL4
FMRP targets	NLGN2
FMRP targets	CACNA1E
FMRP targets	POLR2A
FMRP targets	KDM6B
FMRP targets	CHD3
FMRP targets	GLUL
FMRP targets	PER1
FMRP targets	VAMP2
FMRP targets	MYH10
FMRP targets	GAS7
FMRP targets	KIF1B
FMRP targets	NCOR1
FMRP targets	MPRIP
FMRP targets	LLGL1
FMRP targets	ULK2
FMRP targets	USP22
FMRP targets	ALDOC
FMRP targets	PHF12
FMRP targets	TIAF1
FMRP targets	MYO18A
FMRP targets	TAOK1
FMRP targets	GIT1
FMRP targets	NF1
FMRP targets	OMG
FMRP targets	EVI2B
FMRP targets	EVI2A
FMRP targets	CDK5R1
FMRP targets	AP2B1
FMRP targets	ARHGAP23
FMRP targets	SRCIN1
FMRP targets	CACNB1
FMRP targets	RAPGEFL1
FMRP targets	ACLY
FMRP targets	CNP
FMRP targets	ATP6V0A1
FMRP targets	HDAC5
FMRP targets	PPP1R9B
FMRP targets	CACNA1G
FMRP targets	SPAG9
FMRP targets	BZRAP1
FMRP targets	BZRAP1-AS1
FMRP targets	MTMR4
FMRP targets	PPM1E
FMRP targets	TRIM37
FMRP targets	CLTC
FMRP targets	USP32
FMRP targets	MED13
FMRP targets	TANC2
FMRP targets	MIR548W
FMRP targets	BPTF
FMRP targets	UBE2O
FMRP targets	KIF21B
FMRP targets	MGAT5B
FMRP targets	SEC14L1
FMRP targets	RPTOR
FMRP targets	AATK
FMRP targets	FASN
FMRP targets	FOXK2
FMRP targets	LPIN2
FMRP targets	DLGAP1
FMRP targets	DLGAP1-AS3
FMRP targets	CHMP1B
FMRP targets	GNAL
FMRP targets	RNU6-79P
FMRP targets	NAV1
FMRP targets	IPO9-AS1
FMRP targets	SPIRE1
FMRP targets	MIB1
FMRP targets	DTNA
FMRP targets	ATP5A1
FMRP targets	MAPK4
FMRP targets	TCF4
FMRP targets	TSHZ1
FMRP targets	MBP
FMRP targets	MED16
FMRP targets	ATP2B4
FMRP targets	APC2
FMRP targets	AP3D1
FMRP targets	DOT1L
FMRP targets	NFIC
FMRP targets	PIP5K1C
FMRP targets	KDM4B
FMRP targets	PTPRS
FMRP targets	LRRN2
FMRP targets	SLC25A23
FMRP targets	SMARCA4
FMRP targets	TNPO2
FMRP targets	MAST1
FMRP targets	MTOR
FMRP targets	CACNA1A
FMRP targets	LPHN1
FMRP targets	LOC100507373
FMRP targets	BRD4
FMRP targets	MTOR-AS1
FMRP targets	ANGPTL7
FMRP targets	NWD1
FMRP targets	UNC13A
FMRP targets	FCHO1
FMRP targets	FKBP8
FMRP targets	CRTC1
FMRP targets	NCAN
FMRP targets	PLXNA2
FMRP targets	LRP3
FMRP targets	ARHGAP33
FMRP targets	APLP1
FMRP targets	LOC101927572
FMRP targets	CLIP3
FMRP targets	SIPA1L3
FMRP targets	KCNH1
FMRP targets	SAMD4B
FMRP targets	PLD3
FMRP targets	HNRNPUL1
FMRP targets	ATP1A3
FMRP targets	GRIK5
FMRP targets	CIC
FMRP targets	APOE
FMRP targets	EML2
FMRP targets	DMWD
FMRP targets	SYMPK
FMRP targets	STRN4
FMRP targets	FKRP
FMRP targets	ARHGAP35
FMRP targets	ZC3H4
FMRP targets	LMTK3
FMRP targets	PPFIA3
FMRP targets	PRR12
FMRP targets	SCAF1
FMRP targets	CPT1C
FMRP targets	AP2A1
FMRP targets	KCNC3
FMRP targets	LRRC4B
FMRP targets	SHANK1
FMRP targets	PRKCG
FMRP targets	TTYH1
FMRP targets	EPN1
FMRP targets	PEG3-AS1
FMRP targets	PEG3
FMRP targets	ZIM2
FMRP targets	SNPH
FMRP targets	LZTS3
FMRP targets	PLCB1
FMRP targets	NCOA6
FMRP targets	TRPC4AP
FMRP targets	MMP24
FMRP targets	PHF20
FMRP targets	DLGAP4
FMRP targets	LOC101926987
FMRP targets	RALGAPB
FMRP targets	ZHX3
FMRP targets	CHD6
FMRP targets	CDC42BPA
FMRP targets	PTPRT
FMRP targets	SLC12A5
FMRP targets	ELMO2
FMRP targets	PREX1
FMRP targets	ZNFX1
FMRP targets	KCNB1
FMRP targets	ADNP
FMRP targets	ATP9A
FMRP targets	GNAS
FMRP targets	GNAS-AS1
FMRP targets	DIDO1
FMRP targets	KCNQ2
FMRP targets	NRIP1
FMRP targets	APP
FMRP targets	TIAM1
FMRP targets	SYNJ1
FMRP targets	SON
FMRP targets	ITSN1
FMRP targets	DOPEY2
FMRP targets	TTC3
FMRP targets	DSCAM
FMRP targets	ABCG1
FMRP targets	AGPAT3
FMRP targets	TRAPPC10
FMRP targets	ADARB1
FMRP targets	DIP2A
FMRP targets	DGCR2
FMRP targets	SEPT5-GP1BB
FMRP targets	"SEPT5"
FMRP targets	ARVCF
FMRP targets	RTN4R
FMRP targets	KLHL22
FMRP targets	PI4KA
FMRP targets	SERPIND1
FMRP targets	MAPK1
FMRP targets	SIPA1L2
FMRP targets	GNAZ
FMRP targets	RTDR1
FMRP targets	BCR
FMRP targets	CABIN1
FMRP targets	PCNXL2
FMRP targets	AP1B1
FMRP targets	LARGE
FMRP targets	ELFN2
FMRP targets	NPTXR
FMRP targets	CBX6
FMRP targets	SYNGR1
FMRP targets	CACNA1I
FMRP targets	TNRC6B
FMRP targets	EP300
FMRP targets	ZC3H7B
FMRP targets	TEF
FMRP targets	ACO2
FMRP targets	POLR3H
FMRP targets	SREBF2
FMRP targets	2003-09-01
FMRP targets	TCF20
FMRP targets	SBF1
FMRP targets	SHANK3
FMRP targets	RYR2
FMRP targets	VPS13D
FMRP targets	ARHGAP21
FMRP targets	GPR158
FMRP targets	DLG5
FMRP targets	CELSR2
FMRP targets	SLC6A17
FMRP targets	ARHGAP20
FMRP targets	NCAM1
FMRP targets	PHLDB1
FMRP targets	C2CD2L
FMRP targets	SORL1
FMRP targets	ARHGAP32
FMRP targets	MYT1L
FMRP targets	HIPK1
FMRP targets	NAV2
FMRP targets	HIPK3
FMRP targets	NUP98
FMRP targets	NBPF9
FMRP targets	PDE4DIP
FMRP targets	NBPF20
FMRP targets	PTPRJ
FMRP targets	FAM160A2
FMRP targets	PACS1
FMRP targets	ARHGEF17
FMRP targets	ATP13A2
FMRP targets	FAT3
FMRP targets	PUM2
FMRP targets	RHOB
FMRP targets	GRIN2B
FMRP targets	ATF7IP
FMRP targets	NCOA1
FMRP targets	PLCH2
FMRP targets	PFKM
FMRP targets	KIF3C
FMRP targets	USP5
FMRP targets	WNK1
FMRP targets	PUM1
FMRP targets	MACF1
FMRP targets	HIVEP3
FMRP targets	GTF3C2
FMRP targets	MAST2
FMRP targets	BIRC6
FMRP targets	CHD5
FMRP targets	HEATR5B
FMRP targets	LRRC7
FMRP targets	SLC8A1
FMRP targets	SLC8A1-AS1
FMRP targets	TTLL7
FMRP targets	MIR548AP
FMRP targets	PRKCE
FMRP targets	NRXN1
FMRP targets	SPTBN1
FMRP targets	RTN4
FMRP targets	USP34
FMRP targets	AAK1
FMRP targets	BMPR2
FMRP targets	MAP2
FMRP targets	SPEG
FMRP targets	EPHA4
FMRP targets	TRIP12
FMRP targets	SH3BP4
FMRP targets	KIF1A
FMRP targets	FBXO41
FMRP targets	DCTN1
FMRP targets	SPEN
FMRP targets	INPP4A
FMRP targets	KALRN
FMRP targets	PLXND1
FMRP targets	TNK2
FMRP targets	SCAP
FMRP targets	MAP4
FMRP targets	PLXNB1
FMRP targets	UQCRC1
FMRP targets	CELSR3
FMRP targets	DOCK3
FMRP targets	CADPS
FMRP targets	SETD5
FMRP targets	ANK2
FMRP targets	FAT1
FMRP targets	ARAP2
FMRP targets	WDFY3
FMRP targets	SPARCL1
FMRP targets	APC
FMRP targets	PCDHA4
FMRP targets	PCDHA7
FMRP targets	PCDHA10
FMRP targets	PCDHA11
FMRP targets	PCDHA3
FMRP targets	PCDHA9
FMRP targets	PCDHA2
FMRP targets	PCDHA6
FMRP targets	PCDHA5
FMRP targets	PCDHA8
FMRP targets	PCDHA1
FMRP targets	PCDHA13
FMRP targets	PCDHA12
FMRP targets	PCDHAC1
FMRP targets	TRIO
FMRP targets	SYNPO
FMRP targets	FAT2
FMRP targets	MYO10
FMRP targets	NSD1
FMRP targets	TBC1D9B
FMRP targets	PDZD2
FMRP targets	MAP1B
FMRP targets	REV3L
FMRP targets	TSPYL4
FMRP targets	HIVEP2
FMRP targets	SASH1
FMRP targets	SYNE1
FMRP targets	TULP4
FMRP targets	TMEM63B
FMRP targets	RNU6-71P
FMRP targets	DST
FMRP targets	CUX1
FMRP targets	LOC101927870
FMRP targets	RELN
FMRP targets	KMT2E
FMRP targets	DOCK4
FMRP targets	PLXNA4
FMRP targets	AGAP3
FMRP targets	KMT2C
FMRP targets	ADCY1
FMRP targets	COBL
FMRP targets	PCLO
FMRP targets	AKAP9
FMRP targets	LMTK2
FMRP targets	TRRAP
FMRP targets	UBR5
FMRP targets	AFF3
FMRP targets	DLC1
FMRP targets	LYNX1
FMRP targets	PLEC
FMRP targets	NPAS2
FMRP targets	KIFC2
FMRP targets	LOC101927142
FMRP targets	MAP4K4
FMRP targets	ANK1
FMRP targets	PREX2
FMRP targets	NCOA2
FMRP targets	TNKS
FMRP targets	DAB2IP
FMRP targets	SPTAN1
FMRP targets	EHMT1
FMRP targets	RUSC2
FMRP targets	TMEM8B
FMRP targets	APBA1
FMRP targets	TRPM3
FMRP targets	PTPRD
FMRP targets	PTCH1
FMRP targets	ANAPC1
FMRP targets	PSAP
FMRP targets	ATG2A
FMRP targets	CACNB3
FMRP targets	NFIX
FMRP targets	SKI
FMRP targets	ARID1A
FMRP targets	BAI2
FMRP targets	MAP7D1
FMRP targets	PTPRF
FMRP targets	JAK1
FMRP targets	ARHGEF4
FMRP targets	PIKFYVE
FMRP targets	ITPR1
FMRP targets	WDR6
FMRP targets	BSN
FMRP targets	FAT4
FMRP targets	AFF4
FMRP targets	FYN
FMRP targets	HIVEP1
FMRP targets	SYNGAP1
FMRP targets	CUL9
FMRP targets	CLASP1
FMRP targets	GARNL3
FMRP targets	UBQLN1
FMRP targets	GBF1
FMRP targets	GPAM
FMRP targets	MICAL2
FMRP targets	SLC1A2
FMRP targets	SV2A
FMRP targets	PINK1
FMRP targets	PINK1-AS
FMRP targets	ARID2
FMRP targets	SLC8A2
FMRP targets	PPP2R1A
FMRP targets	EEF1A2
FMRP targets	SAP130
FMRP targets	ZEB2
FMRP targets	ATP2B2
FMRP targets	PLXNA1
FMRP targets	DHX30
FMRP targets	PRICKLE2-AS1
FMRP targets	PRICKLE2
FMRP targets	SRGAP3
FMRP targets	PCDH10
FMRP targets	TBC1D9
FMRP targets	STOX2
FMRP targets	SORBS2
FMRP targets	SLC4A4
FMRP targets	CTNND2
FMRP targets	PCDH1
FMRP targets	RGS7BP
FMRP targets	PHACTR1
FMRP targets	EHMT2
FMRP targets	TTBK1
FMRP targets	INTS1
FMRP targets	PTPRN2
FMRP targets	OGDH
FMRP targets	TNS3
FMRP targets	TNRC18
FMRP targets	YWHAG
FMRP targets	AGO2
FMRP targets	PTK2B
FMRP targets	EXTL3
FMRP targets	KCNT1
FMRP targets	SMARCA2
FMRP targets	AGTPBP1
FMRP targets	DAPK1
FMRP targets	WNK2
FMRP targets	CACNA1B
FMRP targets	DSCAML1
FMRP targets	ARPP21
FMRP targets	TTYH3
FMRP targets	R3HDM1
FMRP targets	MBD5
FMRP targets	KIF5C
FMRP targets	PKP4
FMRP targets	KCNH7
FMRP targets	UBR3
FMRP targets	RAPGEF4
FMRP targets	CHN1
FMRP targets	NCKAP1
FMRP targets	FAM171B
FMRP targets	TRAK2
FMRP targets	ALS2
FMRP targets	ATG9A
FMRP targets	SLC4A3
FMRP targets	SPHKAP
FMRP targets	NGEF
FMRP targets	EIF4G3
FMRP targets	AGAP1
FMRP targets	HDAC4
FMRP targets	RAP1GAP
FMRP targets	HDLBP
FMRP targets	STK25
FMRP targets	SLC6A1
FMRP targets	CLASP2
FMRP targets	CTNNB1
FMRP targets	TRAK1
FMRP targets	LARS2
FMRP targets	LARS2-AS1
FMRP targets	BAP1
[truncated: 8,989 more rows]

## Sheet: Sup_Table6
Pathway	Burden P	Odds ratio	Standard error	N SNVs	Description
GO: 48490	7e-05	1.45265	0.09374	43	anterograde synaptic vesicle transport
GO: 1504	0.0003	0.74381	0.08181	42	neurotransmitter uptake
GO: 55070	0.00031	1.36981	0.08723	54	copper ion homeostasis
MGI: 5463	0.00038	1.09463	0.02545	628	abnormal_CD4-positive_T_cell_physiology
GO: 31267	0.00042	1.07073	0.01936	1063	small GTPase binding
GO: 50857	0.00042	1.39551	0.09446	57	positive regulation of antigen receptor-mediated signaling pathway
MGI: 1835	0.00046	1.15161	0.04032	290	abnormal_antigen_presentation
GO: 6878	0.00047	1.35995	0.08785	53	cellular copper ion homeostasis
MGI: 5606	0.00047	1.10641	0.0289	463	increased_bleeding_time
MGI: 8701	0.00062	1.1584	0.04295	220	abnormal_interleukin-5_secretion
GO: 21537	0.00076	1.07388	0.02117	897	telencephalon development
GO: 51020	0.0008	1.06518	0.01884	1112	GTPase binding
GO: 31369	0.00086	1.60182	0.14137	23	translation initiation factor binding
MGI: 9643	0.00086	1.04556	0.01337	2020	abnormal_urine_homeostasis
MGI: 5025	0.00089	1.04389	0.01292	2342	abnormal_response_to_infection
REACTOME 475	0.00098	1.03264	0.00974	3363	GPCR_downstream_signaling
KEGG 4666	0.00106	1.10449	0.03034	430	KEGG_FC_GAMMA_R-MEDIATED_PHAGOCYTOSIS
GO: 50854	0.00118	1.19113	0.05394	148	regulation of antigen receptor-mediated signaling pathway
GO: 8089	0.0013	1.26903	0.07408	81	anterograde axon cargo transport
GO: 51298	0.00132	0.869602	0.0435	201	centrosome duplication
MGI: 1845	0.00133	1.02527	0.00778	5148	abnormal_inflammatory_response
GO: 22037	0.00135	1.10099	0.03002	448	metencephalon development
MGI: 8671	0.00136	1.15864	0.04596	220	abnormal_interleukin-13_secretion
GO: 21549	0.00141	1.10343	0.03083	429	cerebellum development
GO: 33612	0.00142	1.33636	0.09087	38	receptor serine/threonine kinase binding
MGI: 1730	0.00145	1.05759	0.01758	1296	embryonic_growth_arrest
REACTOME 777	0.00154	1.06322	0.01935	1130	Neuronal_System
MGI: 3945	0.0017	1.03158	0.00991	3722	abnormal_lymphocyte_physiology
MGI: 8673	0.00171	1.22478	0.06466	108	decreased_interleukin-13_secretion
GO: 17016	0.00189	1.06585	0.02052	963	Ras GTPase binding
MGI: 2723	0.0019	1.02919	0.00927	3930	abnormal_immune_serum_protein_physiology
NCI: 223	0.00197	1.16199	0.04851	179	rac1_pathway
REACTOME 693	0.00199	1.04088	0.01296	2267	Metabolism_of_proteins
MGI: 3349	0.00209	1.1554	0.04694	163	abnormal_circulating_renin_level
GO: 50974	0.00214	1.13965	0.04257	229	detection of mechanical stimulus involved in sensory perception
GO: 30902	0.00221	1.08493	0.02664	579	hindbrain development
GO: 30133	0.00222	1.08069	0.02537	626	transport vesicle
MGI: 3383	0.00222	1.15939	0.04834	178	abnormal_gluconeogenesis
MGI: 2145	0.00235	1.04403	0.01416	2023	abnormal_T_cell_differentiation
GO: 32941	0.00238	1.13666	0.04216	246	secretion by tissue
MGI: 1839	0.00243	1.21633	0.0646	116	abnormal_level_of_surface_class_I_molecules
GO: 42100	0.00253	1.27753	0.0811	67	B cell proliferation
MGI: 2619	0.00258	1.02738	0.00896	4218	abnormal_lymphocyte_morphology
MGI: 5466	0.00264	1.13802	0.04299	214	abnormal_T-helper_2_physiology
GO: 50803	0.00278	1.12014	0.03793	299	regulation of synapse structure and activity
GO: 35235	0.00279	1.21333	0.06467	122	ionotropic glutamate receptor signaling pathway
MGI: 8568	0.00284	1.04687	0.01534	1664	abnormal_interleukin_secretion
MGI: 1727	0.00287	1.13583	0.04271	216	abnormal_embryo_implantation
GO: 2000273	0.00294	1.13753	0.04334	238	positive regulation of receptor activity
MGI: 8765	0.00301	1.30061	0.08859	60	decreased_mast_cell_degranulation
NCI: 149	0.00306	1.27752	0.08271	58	alk1pathway
GO: 7589	0.00308	1.12411	0.03953	275	body fluid secretion
MGI: 8703	0.00319	1.21156	0.06507	94	decreased_interleukin-5_secretion
GO: 21766	0.00326	1.16627	0.05228	175	hippocampus development
GO: 32102	0.00345	1.07775	0.0256	643	negative regulation of response to external stimulus
MGI: 889	0.00357	1.13539	0.04358	230	abnormal_cerebellar_molecular_layer
MGI: 1836	0.0036	1.19927	0.06241	123	abnormal_antigen_presentation_via_MHC_class_I
GO: 48846	0.0038	1.21661	0.06775	96	axon extension involved in axon guidance
GO: 2683	0.00392	1.06592	0.02213	873	negative regulation of immune system process
GO: 31623	0.004	1.15271	0.04937	164	receptor internalization
MGI: 3703	0.00405	0.769134	0.09133	55	abnormal_vestibulocochlear_ganglion_morphology
MGI: 5460	0.00406	1.03146	0.01078	3169	abnormal_leukopoiesis
MGI: 2406	0.00407	1.04261	0.01452	1889	increased_susceptibility_to_infection
NCI: 88	0.00414	1.14638	0.04765	184	netrin_pathway
GO: 10594	0.00418	1.09149	0.03056	465	regulation of endothelial cell migration
MGI: 1870	0.00421	1.18871	0.0604	102	salivary_gland_inflammation
MGI: 458	0.00431	0.926455	0.02677	567	abnormal_mandible_morphology
MGI: 1793	0.00459	1.03909	0.01353	2155	altered_susceptibility_to_infection
MGI: 3009	0.00461	1.0362	0.01255	2322	abnormal_cytokine_secretion
MGI: 2401	0.00469	1.03282	0.01142	2935	abnormal_lymphopoiesis
MGI: 1846	0.00482	1.02415	0.00847	4385	increased_inflammatory_response
GO: 44703	0.00484	1.06997	0.024	756	multi-organism reproductive process
MGI: 948	0.0049	1.18461	0.06021	120	nonconvulsive_seizures
GO: 71466	0.00505	1.07022	0.0242	697	cellular response to xenobiotic stimulus
MGI: 3953	0.00507	1.02984	0.01049	3226	abnormal_hormone_level
GO: 2066	0.00509	1.19075	0.06233	104	columnar/cuboidal epithelial cell development
GO: 9410	0.00512	1.06952	0.02401	706	response to xenobiotic stimulus
MGI: 2445	0.00515	1.03206	0.01128	2979	abnormal_mononuclear_cell_differentiation
GO: 23021	0.00523	1.11518	0.03904	266	termination of signal transduction
REACTOME 373	0.00523	1.23179	0.07466	73	Endogenous_sterols
GO: 21543	0.00538	1.08173	0.02823	534	pallium development
MGI: 2064	0.00541	1.04615	0.01622	1373	seizures
KEGG 5340	0.00547	1.15137	0.05073	171	KEGG_PRIMARY_IMMUNODEFICIENCY
MGI: 8698	0.00549	1.08458	0.02924	464	abnormal_interleukin-4_secretion
NCI: 190	0.00564	1.1372	0.04645	195	thrombin_par1_pathway
GO: 31333	0.00565	1.08484	0.02942	456	negative regulation of protein complex assembly
MGI: 717	0.00567	1.02899	0.01033	3342	abnormal_lymphocyte_cell_number
MGI: 1861	0.00596	1.07535	0.02641	592	lung_inflammation
GO: 16884	0.00601	1.2785	0.08942	65	carbon-nitrogen ligase activity, with glutamine as amido-N-donor
REACTOME 773	0.00617	1.17001	0.05733	131	Nephrin_interactions
GO: 10632	0.00638	1.07175	0.02541	642	regulation of epithelial cell migration
GO: 7050	0.00641	1.06686	0.02374	716	cell cycle arrest
GO: 50869	0.00644	1.18231	0.06147	117	negative regulation of B cell activation
GO: 9084	0.00645	1.25641	0.0838	71	glutamine family amino acid biosynthetic process
GO: 21575	0.00651	1.11643	0.04047	261	hindbrain morphogenesis
MGI: 2405	0.00658	1.06278	0.02241	829	respiratory_system_inflammation
MGI: 5105	0.00666	0.851386	0.05929	135	abnormal_middle_ear_ossicle_morphology
GO: 16758	0.00667	1.05829	0.02088	950	transferase activity, transferring hexosyl groups
MGI: 696	0.00671	1.10655	0.03735	314	abnormal_Peyer s_patch_morphology
GO: 50856	0.00673	1.17484	0.05946	121	regulation of T cell receptor signaling pathway
GO: 6805	0.00675	1.06791	0.02425	696	xenobiotic metabolic process
MGI: 8037	0.00678	1.0312	0.01135	2918	abnormal_T_cell_morphology
GO: 1901099	0.00679	1.23774	0.0788	74	negative regulation of signal transduction in absence of ligand
GO: 2001240	0.00679	1.23774	0.0788	74	negative regulation of extrinsic apoptotic signaling pathway in absence of ligand
MGI: 2722	0.00687	1.0224	0.0082	4659	abnormal_immune_system_organ_morphology
MGI: 11384	0.00701	1.15296	0.05279	148	abnormal_progesterone_level
MGI: 1077	0.00707	1.07521	0.02692	599	abnormal_spinal_nerve_morphology
GO: 30971	0.00708	1.12245	0.04289	218	receptor tyrosine kinase binding
GO: 44447	0.00708	1.0656	0.02359	775	axoneme part
MGI: 1828	0.00709	1.05054	0.01831	1164	abnormal_T_cell_activation
MGI: 8699	0.00712	1.11037	0.0389	269	increased_interleukin-4_secretion
REACTOME 171	0.00713	1.06877	0.02472	666	Biological_oxidations
MGI: 8032	0.00727	0.862586	0.05507	129	abnormal_lipolysis
MGI: 2272	0.00734	1.0445	0.01624	1497	abnormal_nervous_system_electrophysiology
MGI: 3245	0.00738	1.30251	0.09865	37	abnormal_GABAergic_neuron_morphology
GO: 6904	0.00739	1.15783	0.05471	129	vesicle docking involved in exocytosis
GO: 72527	0.00747	1.07569	0.02727	619	pyrimidine-containing compound metabolic process
MGI: 3643	0.00756	0.813321	0.07736	79	spleen_atrophy
MGI: 938	0.00761	0.86319	0.05512	142	motor_neuron_degeneration
MGI: 11415	0.00764	1.13385	0.04709	178	abnormal_aldosterone_level
GO: 6825	0.00767	1.22565	0.07631	77	copper ion transport
GO: 5732	0.00771	1.3021	0.09907	41	small nucleolar ribonucleoprotein complex
MGI: 217	0.00782	1.02279	0.00847	4549	abnormal_leukocyte_cell_number
GO: 50728	0.00789	1.10436	0.03737	292	negative regulation of inflammatory response
MGI: 5134	0.00794	1.4476	0.13935	31	decreased_thyroid-stimulating_hormone_level
GO: 50807	0.00799	1.10799	0.03866	287	regulation of synapse organization
GO: 21587	0.00811	1.11823	0.04221	243	cerebellum morphogenesis
GO: 18410	0.00819	1.1665	0.05824	140	C-terminal protein amino acid modification
MGI: 947	0.0082	1.06717	0.02459	656	convulsive_seizures
MGI: 8559	0.00826	1.05733	0.02111	883	abnormal_interferon-gamma_secretion
GO: 35282	0.00829	1.08745	0.03176	396	segmentation
GO: 50651	0.00833	1.18089	0.06302	102	dermatan sulfate proteoglycan biosynthetic process
GO: 50655	0.00833	1.18089	0.06302	102	dermatan sulfate proteoglycan metabolic process
MGI: 2378	0.00838	1.10279	0.03711	319	abnormal_gut-associated_lymphoid_tissue_morphology
GO: 5072	0.00844	1.37383	0.12057	20	transforming growth factor beta receptor, cytoplasmic mediator activity
GO: 8088	0.00847	1.11931	0.04281	231	axon cargo transport
MGI: 4919	0.0086	1.22635	0.07765	66	abnormal_positive_T_cell_selection
REACTOME 45	0.00862	0.725003	0.12242	23	Activation_of_BAD_and_translocation_to_mitochondria
REACTOME 1130	0.00889	0.924299	0.03009	434	Signaling_by_Insulin_receptor
GO: 3714	0.00892	1.06277	0.02328	744	transcription corepressor activity
GO: 60135	0.00906	1.13044	0.04698	190	maternal process involved in female pregnancy
KEGG 4142	0.00917	1.06457	0.02401	731	KEGG_LYSOSOME
GO: 16597	0.00948	1.08084	0.02996	473	amino acid binding
GO: 8652	0.00953	1.07747	0.02879	519	cellular amino acid biosynthetic process
GO: 8016	0.00964	1.06638	0.02483	620	regulation of heart contraction
MGI: 5184	0.00976	1.14647	0.05289	144	abnormal_circulating_progesterone_level
MGI: 2452	0.00999	1.02573	0.00986	3578	abnormal_antigen_presenting_cell_physiology
GO: 30705	0.01021	1.08031	0.03007	475	cytoskeleton-dependent intracellular transport
GO: 33178	0.01047	0.787171	0.09349	47	proton-transporting two-sector ATPase complex, catalytic domain
GO: 4843	0.01056	0.896721	0.04263	219	ubiquitin-specific protease activity
GO: 7215	0.01056	1.13139	0.04828	197	glutamate receptor signaling pathway
NCI: 142	0.01058	1.11437	0.04236	246	foxm1pathway
NCI: 129	0.01059	1.05891	0.02239	810	avb3_integrin_pathway
GO: 30889	0.01065	1.22753	0.08027	74	negative regulation of B cell proliferation
GO: 15682	0.01068	0.877428	0.05122	152	ferric iron transport
GO: 33572	0.01068	0.877428	0.05122	152	transferrin transport
GO: 72512	0.01068	0.877428	0.05122	152	trivalent inorganic cation transport
REACTOME 1400	0.01072	0.810349	0.08241	68	mTORC1-mediated_signalling
MGI: 5027	0.01075	1.08254	0.03109	422	increased_susceptibility_to_parasitic_infection
GO: 4970	0.01081	1.19584	0.07017	108	ionotropic glutamate receptor activity
GO: 5234	0.01081	1.19584	0.07017	108	extracellular-glutamate-gated ion channel activity
MGI: 1084	0.01083	0.815895	0.07985	81	abnormal_petrosal_ganglion_morphology
REACTOME 871	0.01089	1.11562	0.04297	228	Platelet_Aggregation_(Plug_Formation)
NCI: 27	0.011	1.10792	0.0403	232	tcr_pathway
GO: 90178	0.01134	0.846843	0.06565	97	regulation of establishment of planar polarity involved in neural tube closure
GO: 90179	0.01134	0.846843	0.06565	97	planar cell polarity pathway involved in neural tube closure
NCI: 90	0.01134	1.11498	0.04299	201	nfat_3pathway
GO: 35586	0.01136	0.836022	0.07075	92	purinergic receptor activity
GO: 1991	0.0114	1.16117	0.05906	121	regulation of systemic arterial blood pressure by circulatory renin-angiotensin
GO: 1822	0.01147	1.05084	0.01962	1067	kidney development
GO: 10862	0.01148	1.18497	0.06714	92	positive regulation of pathway-restricted SMAD protein phosphorylation
MGI: 88	0.01148	0.904249	0.03982	265	short_mandible
MGI: 2551	0.01148	1.04625	0.01788	1160	abnormal_blood_coagulation
REACTOME 1301	0.01149	0.872607	0.05391	132	Transferrin_endocytosis_and_recycling
GO: 21692	0.01158	1.22007	0.07879	79	cerebellar Purkinje cell layer morphogenesis
GO: 35303	0.0116	1.0567	0.02185	772	regulation of dephosphorylation
GO: 3774	0.01164	1.03594	0.014	1934	motor activity
GO: 51495	0.01185	0.926001	0.03055	468	positive regulation of cytoskeleton organization
GO: 72341	0.01198	1.1261	0.04726	210	modified amino acid binding
GO: 48278	0.012	1.14432	0.05366	134	vesicle docking
MGI: 5423	0.012	1.06701	0.02582	625	abnormal_somatic_nervous_system_physiology
NCI: 199	0.01201	1.24366	0.08682	63	syndecan_3_pathway
GO: 6501	0.0121	1.17618	0.06467	114	C-terminal protein lipidation
GO: 45777	0.0121	1.15725	0.05821	96	positive regulation of blood pressure
REACTOME 888	0.0121	1.17618	0.06467	114	Post-translational_modification:_synthesis_of_GPI-anchored_proteins
GO: 51384	0.0122	1.08642	0.03307	407	response to glucocorticoid stimulus
GO: 19783	0.01223	0.905625	0.03956	253	small conjugating protein-specific protease activity
GO: 21696	0.0124	1.12285	0.04633	206	cerebellar cortex morphogenesis
GO: 2710	0.01243	1.27143	0.09606	53	negative regulation of T cell mediated immunity
MGI: 3056	0.01246	0.85449	0.06293	100	abnormal_hyoid_bone_morphology
GO: 36336	0.01272	1.20685	0.07546	70	dendritic cell migration
[truncated: 8,545 more rows]

## Sheet: Sup_Table7
Pathway	p	beta	se	nsnpsUsed	Description
[truncated: 8,818 more rows]
